# Supplementary material for: Clinical diversity and treatment results in Tegumentary Leishmaniasis: A European clinical report in 459 patients
Source: PLoS Negl Trop Dis. 2021 Oct 13;15(10):e0009863. doi: 10.1371/journal.pntd.0009863 (PMC8544871; doi:10.1371/journal.pntd.0009863)
Supplement: S1 Data — (CSV) [file pntd.0009863.s003.csv]

age_def	pat_sexe	ltype	typ_traveller	pays	old_world	cut_rens_duree	cut_rens_lesion_nb	cut_rens_lesion1_type	cut_rens_lesion1_siege_groupe	large_diameter_1	lymphan_def	mucosal_def	secondary_inf	cut_atcd_leishmaniose	cut_immuno	species_def_def
48	m	Localized Cutaneous	Visiting Friends and Relatives	ALGERIA	OW	NA	7	Ulcer (wet crust)	Upper limb	NA	0	0	NA	2	1	L. major complex
1	f	Localized Cutaneous	Migrant	SYRIA	OW	3	1	Squamous plaque	Head	10	0	0	2	2	2	NA
4	f	Localized Cutaneous	Visiting Friends and Relatives	TUNISIA	OW	2	8	Ulcer (wet crust)	Lower limb	10	0	0	2	2	2	L. major complex
6	m	Localized Cutaneous	Visiting Friends and Relatives	TUNISIA	OW	2	5	Ulcer (wet crust)	Lower limb	10	0	0	2	2	2	L. major complex
7	m	Localized Cutaneous	Visiting Friends and Relatives	TUNISIA	OW	2	6	Ulcer (wet crust)	Lower limb	10	0	0	2	2	2	NA
7	f	Localized Cutaneous	Migrant	SYRIA	OW	2	2	Ulcer (wet crust)	Upper limb	10	0	0	2	2	2	NA
8	m	Localized Cutaneous	Visiting Friends and Relatives	MOROCCO	OW	NA	1	Ulcer (wet crust)	Head	12	0	0	NA	2	2	NA
13	m	Localized Cutaneous	Visiting Friends and Relatives	IRAN	OW	1	2	Squamous plaque	Upper limb	15	0	0	2	2	2	L. major complex
19	f	Localized Cutaneous	Tourist	BOLIVIA	NW	NA	NA	Ulcer (wet crust)	Upper limb	30	0	0	NA	2	2	NA
24	m	Localized Cutaneous	Tourist	BOLIVIA	NW	NA	6	Ulcer (wet crust)	Lower limb	60	0	0	NA	2	2	Viannia subgenusÊ
25	m	Localized Cutaneous	Visiting Friends and Relatives	BRAZIL	NW	NA	1	Ulcer (wet crust)	Hand	30	1	0	NA	2	2	NA
26	m	Localized Cutaneous	Soldier	FRENCH GUIANA	NW	NA	1	Ulcer (wet crust)	Upper limb	15	1	0	NA	2	2	NA
27	m	Localized Cutaneous	Expatriate (worker, missionary)	COSTA RICA	NW	NA	7	Ulcer (wet crust)	Hand	40	0	0	NA	2	2	L. guyanensis complex
29	f	Localized Cutaneous	Visiting Friends and Relatives	MOROCCO	OW	NA	3	Dry crust	Upper limb	40	0	0	NA	2	2	L. major complex
29	m	Localized Cutaneous	Tourist	BOLIVIA	NW	NA	1	Ulcer (wet crust)	Lower limb	33	1	0	NA	2	2	L. braziliensis complex
30	m	Localized Cutaneous	Soldier	FRENCH GUIANA	NW	NA	2	Ulcer (wet crust)	Feet	15	1	0	NA	NA	NA	NA
30	m	Localized Cutaneous	Soldier	FRENCH GUIANA	NW	NA	1	Ulcer (wet crust)	Upper limb	30	0	0	NA	2	2	NA
30	m	Localized Cutaneous	Tourist	COLOMBIA	NW	NA	1	Dry crust	Lower limb	NA	0	0	NA	2	2	NA
30	f	Localized Cutaneous	Tourist	NC	NW	NA	3	Ulcer (wet crust)	Head	10	0	0	NA	2	2	NA
31	m	Localized Cutaneous	Soldier	FRENCH GUIANA	NW	NA	2	Ulcer (wet crust)	Upper limb	20	1	0	NA	2	2	NA
31	m	Localized Cutaneous	Soldier	FRENCH GUIANA	NW	NA	1	Dry crust	Lower limb	35	0	0	NA	2	2	NA
32	m	Localized Cutaneous	Tourist	NC	OW	7	20	Squamous plaque	Trunk	20	0	0	2	2	2	L. donovani complex
33	m	Localized Cutaneous	Soldier	FRENCH GUIANA	NW	NA	1	Ulcer (wet crust)	Upper limb	10	0	0	NA	2	2	NA
34	m	Localized Cutaneous	Tourist	BOLIVIA	NW	NA	1	Ulcer (wet crust)	Head	5	1	0	NA	2	2	NA
34	f	Localized Cutaneous	Tourist	PERU	NW	3	1	Ulcer (wet crust)	Lower limb	30	0	0	2	2	2	NA
34	m	Localized Cutaneous	Soldier	FRENCH GUIANA	NW	NA	1	Ulcer (wet crust)	Upper limb	25	1	0	NA	2	2	NA
34	m	Localized Cutaneous	Tourist	COSTA RICA	NW	2	2	Ulcer (wet crust)	Head	10	0	0	2	2	2	L. guyanensis complex
35	m	Localized Cutaneous	Visiting Friends and Relatives	SURINAME	NW	NA	2	Ulcer (wet crust)	Lower limb	30	1	0	NA	2	2	NA
44	m	Localized Cutaneous	Expatriate (worker, missionary)	FRENCH GUIANA	NW	NA	9	Ulcer (wet crust)	Lower limb	62	1	0	NA	2	2	NA
45	m	Localized Cutaneous	Visiting Friends and Relatives	ALGERIA	OW	NA	4	Ulcer (wet crust)	Upper limb	90	1	0	NA	1	1	L. major complex
49	m	Localized Cutaneous	Tourist	ECUADOR	NW	2	6	Ulcer (wet crust)	Trunk	50	0	0	1	2	2	NA
49	m	Localized Cutaneous	Visiting Friends and Relatives	TUNISIA	OW	1	5	Papulo-nodular	Head	80	0	0	2	2	2	L. major complex
52	m	Localized Cutaneous	Soldier	FRENCH GUIANA	NW	NA	2	Ulcer (wet crust)	Upper limb	NA	0	0	NA	2	2	NA
54	m	Localized Cutaneous	Tourist	SPAIN	OW	7	3	Ulcer (wet crust)	Neck and Scalp	50	0	0	1	2	2	NA
54	m	Disseminated cutaneous leishmaniasis	Tourist	MOROCCO	OW	NA	13	Ulcer (wet crust)	Lower limb	62	1	0	NA	1	2	L. major complex
54	m	Localized Cutaneous	Tourist	SPAIN	OW	NA	2	Ulcer (wet crust)	Upper limb	40	0	0	NA	NA	1	NA
55	m	Localized Cutaneous	Tourist	COSTA RICA	NW	1	4	Ulcer (wet crust)	Upper limb	55	1	0	1	2	2	NA
59	m	Localized Cutaneous	Tourist	COSTA RICA	NW	1	7	Ulcer (wet crust)	Hand	45	0	0	2	2	2	NA
60	f	Localized Cutaneous	Tourist	ISRAEL	OW	3	3	Ulcer (wet crust)	Lower limb	20	0	0	2	2	2	L. major complex
61	m	Localized Cutaneous	Tourist	PERU	NW	1	1	Ulcer (wet crust)	Upper limb	30	1	0	2	2	2	L. braziliensis complex
67	m	Localized Cutaneous	Tourist	PERU	NW	NA	NA	Ulcer (wet crust)	Trunk	30	1	0	NA	2	2	NA
73	f	Localized Cutaneous	Tourist	SPAIN	OW	1	1	Papulo-nodular	Head	15	0	0	2	2	2	L. donovani complex
0	f	Localized Cutaneous	Migrant	TUNISIA	OW	NA	1	Ulcer (wet crust)	Head	30	0	0	NA	2	2	NA
3	m	Localized Cutaneous	Visiting Friends and Relatives	TUNISIA	OW	NA	2	Ulcer (wet crust)	Trunk	20	1	0	NA	2	2	NA
4	m	Localized Cutaneous	Migrant	SYRIA	OW	NA	1	Ulcer (wet crust)	Head	20	0	0	NA	2	2	NA
5	m	Localized Cutaneous	Visiting Friends and Relatives	TUNISIA	OW	NA	10	Ulcer (wet crust)	Lower limb	20	0	0	NA	2	2	NA
6	f	Localized Cutaneous	Visiting Friends and Relatives	COSTA RICA	NW	NA	5	Ulcer (wet crust)	Head	25	1	0	NA	2	2	L. guyanensis complex
8	m	Localized Cutaneous	Tourist	ISRAEL	OW	NA	1	Ulcer (wet crust)	Head	11	0	0	NA	2	2	NA
14	f	Localized Cutaneous	Tourist	COSTA RICA	NW	3	2	Ulcer (wet crust)	Head	28	1	0	2	2	2	NA
17	f	Localized Cutaneous	Tourist	COSTA RICA	NW	NA	10	Ulcer (wet crust)	Trunk	30	1	0	NA	2	2	NA
19	f	Localized Cutaneous	Visiting Friends and Relatives	PERU	NW	NA	5	Ulcer (wet crust)	Lower limb	38	1	0	NA	1	2	L. braziliensis complex
19	m	Localized Cutaneous	Tourist	ECUADOR	NW	NA	3	Ulcer (wet crust)	Lower limb	20	0	0	NA	2	2	NA
19	m	Localized Cutaneous	Tourist	BRAZIL	NW	NA	1	Ulcer (wet crust)	Upper limb	20	0	0	NA	2	2	NA
20	m	Localized Cutaneous	Soldier	BELIZE	NW	NA	1	Dry crust	Head	6	0	0	NA	2	2	NA
21	m	Localized Cutaneous	Tourist	NICARAGUA	NW	NA	2	Ulcer (wet crust)	Head	30	0	0	NA	2	2	NA
21	m	Localized Cutaneous	Tourist	COLOMBIA	NW	NA	1	Ulcer (wet crust)	Hand	30	1	0	NA	2	2	NA
22	f	Localized Cutaneous	Tourist	COSTA RICA	NW	NA	3	Ulcer (wet crust)	Hand	15	0	0	NA	2	2	NA
26	f	Localized Cutaneous	Tourist	COSTA RICA	NW	NA	2	Ulcer (wet crust)	Upper limb	50	0	0	NA	2	2	NA
27	m	Localized Cutaneous	Soldier	FRENCH GUIANA	NW	NA	NA	Papulo-nodular	Trunk	22	0	0	NA	2	2	NA
27	f	Localized Cutaneous	Tourist	ECUADOR	NW	3	1	Ulcer (wet crust)	Lower limb	30	1	0	1	2	2	L. braziliensis complex
31	m	Localized Cutaneous	Tourist	PERU	NW	NA	1	Ulcer (wet crust)	Lower limb	30	0	0	NA	2	2	NA
32	m	Localized Cutaneous	Tourist	COSTA RICA	NW	NA	3	Ulcer (wet crust)	Neck and Scalp	50	0	0	NA	2	2	NA
35	f	Localized Cutaneous	Tourist	COSTA RICA	NW	NA	2	Ulcer (wet crust)	Hand	21	0	0	NA	2	2	L. guyanensis complex
37	m	Localized Cutaneous	Tourist	PANAMA	NW	NA	1	Dry crust	Hand	NA	0	0	NA	2	2	NA
38	m	Localized Cutaneous	NA	BOLIVIA	NW	NA	1	Ulcer (wet crust)	Lower limb	30	1	0	NA	2	2	NA
47	f	Localized Cutaneous	Visiting Friends and Relatives	TUNISIA	OW	NA	8	Ulcer (wet crust)	Upper limb	14	0	0	NA	2	2	NA
48	m	Localized Cutaneous	Tourist	COSTA RICA	NW	NA	2	Ulcer (wet crust)	Feet	60	1	0	NA	2	2	NA
48	m	Localized Cutaneous	Tourist	FRANCE	OW	NA	NA	Ulcer (wet crust)	Neck and Scalp	70	0	0	NA	2	2	NA
48	m	Localized Cutaneous	Visiting Friends and Relatives	MOROCCO	OW	NA	5	Ulcer (wet crust)	Lower limb	110	0	0	NA	1	2	NA
49	m	Localized Cutaneous	Tourist	COSTA RICA	NW	NA	NA	Ulcer (wet crust)	Upper limb	50	1	0	NA	2	2	NA
50	m	Localized Cutaneous	Visiting Friends and Relatives	COSTA RICA	NW	NA	1	Ulcer (wet crust)	Trunk	17	0	0	NA	2	2	NA
51	f	Localized Cutaneous	Tourist	COSTA RICA	NW	2	1	Ulcer (wet crust)	Lower limb	55	0	0	1	2	2	NA
53	m	Localized Cutaneous	Tourist	MOROCCO	OW	NA	5	Ulcer (wet crust)	Feet	32	1	0	NA	NA	NA	L. major complex
57	m	Localized Cutaneous	Visiting Friends and Relatives	SURINAME	NW	NA	2	Ulcer (wet crust)	Lower limb	24	1	0	NA	2	2	NA
58	m	Localized Cutaneous	Tourist	SPAIN	OW	NA	2	Papulo-nodular	Upper limb	20	0	0	NA	2	2	NA
61	m	Localized Cutaneous	Tourist	PERU	NW	NA	7	Ulcer (wet crust)	Head	20	1	0	NA	2	2	L. braziliensis complex
64	m	Localized Cutaneous	Tourist	PERU	NW	2	1	Ulcer (wet crust)	Upper limb	30	1	0	2	2	2	L. braziliensis complex
67	f	Localized Cutaneous	Others	FRANCE	OW	NA	1	Papulo-nodular	Lower limb	20	1	0	NA	1	2	L. donovani complex
68	f	Localized Cutaneous	Visiting Friends and Relatives	SENEGAL	OW	NA	2	Ulcer (wet crust)	Feet	15	0	0	NA	2	1	NA
69	m	Localized Cutaneous	Tourist	SPAIN	OW	3	6	Papulo-nodular	Upper limb	35	0	0	2	2	2	NA
71	m	Localized Cutaneous	Visiting Friends and Relatives	ISRAEL	OW	NA	7	Ulcer (wet crust)	Lower limb	24	0	0	NA	2	2	NA
2	f	Localized Cutaneous	Visiting Friends and Relatives	PERU	NW	NA	NA	Dry crust	Lower limb	100	0	0	NA	2	2	NA
6	m	Localized Cutaneous	Migrant	SYRIA	OW	NA	1	Ulcer (wet crust)	Head	10	0	0	NA	2	2	NA
9	m	Localized Cutaneous	Migrant	SYRIA	OW	NA	NA	Papulo-nodular	Head	3	0	0	NA	1	NA	NA
11	f	Localized Cutaneous	Tourist	MOROCCO	OW	4	1	Dry crust	Upper limb	15	0	0	2	2	2	NA
12	m	Localized Cutaneous	Visiting Friends and Relatives	SENEGAL	OW	NA	NA	Ulcer (wet crust)	Hand	42	0	0	NA	2	2	L. major complex
12	f	Localized Cutaneous	Visiting Friends and Relatives	TUNISIA	OW	NA	2	Ulcer (wet crust)	Upper limb	17	0	0	NA	1	2	L. major complex
12	m	Localized Cutaneous	Visiting Friends and Relatives	PAKISTAN	OW	NA	5	Ulcer (wet crust)	Neck and Scalp	5	0	0	NA	2	2	NA
16	f	Localized Cutaneous	Tourist	COSTA RICA	NW	NA	3	Ulcer (wet crust)	Upper limb	20	0	0	NA	2	2	Viannia subgenusÊ
18	f	Localized Cutaneous	Tourist	NC	NW	NA	3	Squamous plaque	Head	20	0	0	NA	2	2	NA
19	f	Localized Cutaneous	Tourist	ISRAEL	OW	NA	8	Papulo-nodular	Feet	15	0	0	NA	1	2	NA
19	m	Localized Cutaneous	Tourist	BOLIVIA	NW	1	4	Ulcer (wet crust)	Lower limb	50	1	0	1	2	2	L. braziliensis complex
20	f	Localized Cutaneous	Tourist	PERU	NW	NA	1	Dry crust	Head	20	0	0	NA	2	2	L. braziliensis complex
22	m	Localized Cutaneous	Tourist	FRENCH GUIANA	NW	NA	1	Dry crust	Head	40	0	0	NA	2	2	NA
23	f	Localized Cutaneous	Migrant	SYRIA	OW	3	2	Ulcer (wet crust)	Upper limb	10	0	0	2	NA	NA	NA
24	m	Localized Cutaneous	Migrant	IRAN	OW	4	2	Ulcer (wet crust)	Lower limb	40	0	0	2	2	2	L. major complex
25	m	Localized Cutaneous	Tourist	BOLIVIA	NW	3	3	Ulcer (wet crust)	Upper limb	40	1	0	2	2	2	NA
25	f	Localized Cutaneous	Expatriate (worker, missionary)	BRAZIL	NW	3	1	Ulcer (wet crust)	Trunk	10	0	0	2	2	2	L. braziliensis complex
26	m	Localized Cutaneous	Visiting Friends and Relatives	SUDAN	OW	4	2	Ulcer (wet crust)	Upper limb	35	1	0	NA	2	2	NA
26	f	Localized Cutaneous	Tourist	BOLIVIA	NW	2	1	Ulcer (wet crust)	Upper limb	40	0	0	2	2	2	NA
26	m	Localized Cutaneous	Tourist	COLOMBIA	NW	NA	NA	Ulcer (wet crust)	Lower limb	50	1	0	NA	2	2	NA
26	f	Localized Cutaneous	Tourist	SUDAN	OW	2	3	Ulcer (wet crust)	Head	20	0	0	2	2	2	L. major complex
27	f	Localized Cutaneous	Tourist	MOROCCO	OW	4	2	Squamous plaque	Upper limb	15	0	0	2	2	2	NA
27	m	Localized Cutaneous	Tourist	PERU	NW	NA	1	Ulcer (wet crust)	Upper limb	24	1	0	NA	2	2	NA
30	f	Localized Cutaneous	Tourist	BRAZIL	NW	10	1	Ulcer (wet crust)	Head	30	0	0	2	2	2	NA
30	m	Localized Cutaneous	Soldier	BELIZE	NW	NA	1	Ulcer (wet crust)	Upper limb	NA	0	0	NA	2	2	NA
32	m	Localized Cutaneous	Tourist	FRENCH GUIANA	NW	3	1	Ulcer (wet crust)	Upper limb	10	0	0	2	2	2	NA
32	m	Localized Cutaneous	Tourist	SPAIN	OW	NA	NA	Papulo-nodular	Hand	10	0	0	NA	2	2	L. donovani complex
42	m	Localized Cutaneous	Visiting Friends and Relatives	MOROCCO	OW	NA	1	Papulo-nodular	Feet	8	0	0	NA	2	2	NA
44	m	Localized Cutaneous	Tourist	BOLIVIA	NW	3	2	Ulcer (wet crust)	Lower limb	40	1	0	2	2	2	NA
51	m	Muco-cutaneous	Tourist	SPAIN	OW	6	17	Ulcer (wet crust)	Head	25	0	1	NA	2	2	NA
51	m	Localized Cutaneous	Tourist	SPAIN	OW	3	1	Ulcer (wet crust)	Upper limb	10	0	0	2	NA	NA	L. donovani complex
51	f	Localized Cutaneous	Tourist	SPAIN	OW	NA	4	Papulo-nodular	Head	5	0	0	NA	2	2	NA
52	m	Localized Cutaneous	Tourist	BRAZIL	NW	NA	4	Ulcer (wet crust)	Upper limb	15	1	0	NA	2	2	L. lainsoni
52	m	Localized Cutaneous	Tourist	COSTA RICA	NW	3	1	Ulcer (wet crust)	Upper limb	50	1	0	2	2	2	L. guyanensis complex
59	m	Muco-cutaneous	Tourist	SPAIN	OW	3	1	Squamous plaque	Head	20	0	1	NA	2	1	L. donovani complex
66	m	Localized Cutaneous	Expatriate (worker, missionary)	BRAZIL	NW	NA	4	Ulcer (wet crust)	Head	6	0	0	NA	2	2	NA
66	m	Localized Cutaneous	NA	SPAIN	OW	NA	1	Dry crust	Head	20	0	0	NA	NA	NA	NA
67	f	Localized Cutaneous	Tourist	COSTA RICA	NW	NA	1	Dry crust	Head	40	1	0	NA	2	2	NA
71	m	Localized Cutaneous	Tourist	FRENCH GUIANA	NW	NA	1	Ulcer (wet crust)	Trunk	20	0	0	NA	2	2	NA
77	f	Localized Cutaneous	Visiting Friends and Relatives	ISRAEL	OW	NA	5	Ulcer (wet crust)	Feet	31	0	0	NA	2	2	NA
4	f	Localized Cutaneous	Migrant	SYRIA	OW	6	1	Ulcer (wet crust)	Head	32	0	0	1	2	2	NA
4	m	Localized Cutaneous	Migrant	SYRIA	OW	NA	1	Ulcer (wet crust)	Head	30	0	0	NA	2	2	NA
4	f	Localized Cutaneous	Migrant	SYRIA	OW	NA	NA	Ulcer (wet crust)	Feet	50	0	0	NA	2	2	NA
10	m	Localized Cutaneous	Visiting Friends and Relatives	MOROCCO	OW	NA	NA	Dry crust	Upper limb	18	0	0	NA	2	2	NA
12	f	Localized Cutaneous	Visiting Friends and Relatives	ALGERIA	OW	NA	2	Ulcer (wet crust)	Lower limb	30	0	0	NA	2	2	NA
23	f	Localized Cutaneous	Tourist	ISRAEL	OW	5	1	Dry crust	Upper limb	16	0	0	2	2	2	NA
27	f	Localized Cutaneous	Tourist	COSTA RICA	NW	NA	1	Squamous plaque	Upper limb	20	0	0	NA	2	2	NA
30	f	Localized Cutaneous	Tourist	MEXICO	NW	NA	1	Dry crust	Head	20	0	0	NA	2	2	NA
33	m	Localized Cutaneous	NA	FRENCH GUIANA	NW	NA	2	Ulcer (wet crust)	Lower limb	90	0	0	NA	2	2	NA
34	f	Localized Cutaneous	Visiting Friends and Relatives	SENEGAL	OW	NA	2	Ulcer (wet crust)	Lower limb	23	0	0	NA	2	2	NA
36	m	Localized Cutaneous	Tourist	MEXICO	NW	NA	1	Ulcer (wet crust)	Upper limb	18	0	0	NA	2	2	NA
46	m	Localized Cutaneous	Visiting Friends and Relatives	TUNISIA	OW	NA	2	Papulo-nodular	Upper limb	17	0	0	NA	2	2	L. major complex
49	f	Localized Cutaneous	Tourist	MALTA	OW	3	1	Ulcer (wet crust)	Upper limb	10	0	0	2	2	2	L. donovani complex
50	f	Localized Cutaneous	Visiting Friends and Relatives	TUNISIA	OW	NA	3	Ulcer (wet crust)	Upper limb	25	0	0	NA	2	2	NA
51	f	Localized Cutaneous	Tourist	SPAIN	OW	NA	NA	Dry crust	Head	20	0	0	NA	2	2	NA
52	m	Localized Cutaneous	Tourist	MALTA	OW	3	2	Ulcer (wet crust)	Upper limb	10	0	0	2	2	2	L. donovani complex
57	f	Localized Cutaneous	Visiting Friends and Relatives	TUNISIA	OW	NA	5	Papulo-nodular	Feet	29	0	0	NA	2	2	NA
59	m	Localized Cutaneous	Tourist	SPAIN	OW	NA	2	Squamous plaque	Hand	9	0	0	NA	NA	NA	NA
63	f	Localized Cutaneous	Visiting Friends and Relatives	PERU	NW	NA	5	Ulcer (wet crust)	Upper limb	20	1	0	NA	1	2	Viannia subgenusÊ
64	f	Localized Cutaneous	Expatriate (worker, missionary)	NAMIBIA	OW	3	1	Ulcer (wet crust)	Head	30	0	0	2	2	2	NA
73	m	Localized Cutaneous	NA	SPAIN	OW	NA	1	Papulo-nodular	Lower limb	25	0	0	NA	2	1	NA
82	m	Localized Cutaneous	Tourist	SPAIN	OW	NA	1	Dry crust	Head	NA	0	0	NA	2	2	NA
NA	m	Localized Cutaneous	Expatriate (worker, missionary)	PERU	NW	NA	5	Ulcer (wet crust)	Upper limb	18	0	0	NA	2	2	NA
6	m	Localized Cutaneous	Migrant	SYRIA	OW	NA	8	Ulcer (wet crust)	Head	21	0	0	NA	2	2	NA
9	m	Localized Cutaneous	Tourist	SPAIN	OW	NA	2	Dry crust	Head	15	0	0	NA	2	2	NA
38	f	Localized Cutaneous	Tourist	MOROCCO	OW	NA	1	Ulcer (wet crust)	Upper limb	35	0	0	NA	2	2	NA
53	m	Localized Cutaneous	Tourist	ITALY	OW	NA	4	Papulo-nodular	Feet	5	0	0	NA	2	2	NA
57	m	Localized Cutaneous	NA	SYRIA	OW	NA	1	Ulcer (wet crust)	Feet	10	0	0	NA	2	2	NA
58	f	Localized Cutaneous	Visiting Friends and Relatives	TUNISIA	OW	NA	3	Ulcer (wet crust)	Head	20	0	0	NA	2	2	NA
58	m	Localized Cutaneous	Tourist	SPAIN	OW	NA	1	Papulo-nodular	Head	15	0	0	NA	2	1	NA
62	f	Localized Cutaneous	Tourist	TURKEY	OW	5	1	Papulo-nodular	Head	20	0	0	2	2	2	L. donovani complex
1	m	Localized Cutaneous	Visiting Friends and Relatives	FRANCE	OW	NA	1	Papulo-nodular	Head	40	0	0	NA	2	2	Not determined
2	f	Localized Cutaneous	Migrant	SYRIA	OW	12	3	Ulcer (wet crust)	Head	20	0	0	2	2	2	L. tropica complex
3	m	Localized Cutaneous	Migrant	SYRIA	OW	4	1	Papulo-nodular	Head	5	0	0	2	2	2	NA
4	f	Localized Cutaneous	Visiting Friends and Relatives	MOROCCO	OW	NA	3	Papulo-nodular	Head	10	0	0	NA	2	2	NA
27	f	Localized Cutaneous	Migrant	SYRIA	OW	6	2	Dry crust	Upper limb	10	0	0	2	2	2	NA
28	f	Localized Cutaneous	Migrant	SYRIA	OW	8	6	Squamous plaque	Upper limb	10	0	0	2	2	2	L. tropica complex
28	f	Localized Cutaneous	Tourist	GREECE	OW	NA	1	Dry crust	Head	10	0	0	NA	NA	NA	NA
29	f	Localized Cutaneous	Migrant	SYRIA	OW	NA	2	Papulo-nodular	Feet	28	0	0	NA	2	2	NA
49	m	Localized Cutaneous	Tourist	GREECE	OW	7	12	Papulo-nodular	Lower limb	7	0	0	2	2	2	NA
51	m	Localized Cutaneous	Tourist	BRAZIL	NW	NA	1	Dry crust	Lower limb	20	1	0	NA	2	2	NA
52	f	Localized Cutaneous	Tourist	SPAIN	OW	NA	NA	Squamous plaque	Head	40	0	0	NA	2	2	NA
55	m	Localized Cutaneous	Expatriate (worker, missionary)	ECUADOR	NW	6	10	Ulcer (wet crust)	Hand	30	0	0	2	2	2	NA
59	f	Localized Cutaneous	Visiting Friends and Relatives	MOROCCO	OW	NA	18	Dry crust	Lower limb	60	0	0	NA	2	2	L. major complex
59	m	Localized Cutaneous	Tourist	SPAIN	OW	NA	3	Dry crust	Upper limb	60	0	0	NA	2	2	NA
63	m	Localized Cutaneous	Tourist	SPAIN	OW	NA	1	Dry crust	Lower limb	12	0	0	NA	2	2	NA
72	f	Localized Cutaneous	Tourist	SPAIN	OW	NA	1	Papulo-nodular	Head	10	0	0	NA	NA	NA	NA
73	m	Mucosal	Tourist	SPAIN	OW	NA	NA	Dry crust	Head	NA	0	1	NA	2	2	NA
10	m	Localized Cutaneous	Migrant	SYRIA	OW	NA	1	Ulcer (wet crust)	Head	35	0	0	NA	2	2	NA
12	m	Localized Cutaneous	Migrant	SYRIA	OW	NA	5	Ulcer (wet crust)	Upper limb	5	0	0	NA	2	2	NA
13	f	Localized Cutaneous	Migrant	SYRIA	OW	NA	2	Papulo-nodular	Hand	15	0	0	NA	2	2	NA
24	m	Localized Cutaneous	Tourist	NC	NW	NA	4	Ulcer (wet crust)	Lower limb	70	0	0	NA	2	1	NA
44	m	Localized Cutaneous	Tourist	NC	OW	NA	4	Squamous plaque	Lower limb	40	0	0	NA	2	2	NA
61	f	Localized Cutaneous	Tourist	SPAIN	OW	16	2	Ulcer (wet crust)	Head	10	0	0	2	2	1	L. donovani complex
1	m	Localized Cutaneous	Tourist	SPAIN	OW	6	2	Papulo-nodular	Head	3	0	0	2	2	2	NA
29	m	Localized Cutaneous	Migrant	SYRIA	OW	8	2	Dry crust	Upper limb	3	0	0	2	2	2	L. tropica complex
32	f	Localized Cutaneous	Visiting Friends and Relatives	PAKISTAN	OW	NA	2	Squamous plaque	Upper limb	NA	0	0	NA	2	2	NA
44	f	Localized Cutaneous	Tourist	COSTA RICA	NW	1	2	Ulcer (wet crust)	Upper limb	42	0	0	2	2	2	NA
52	f	Localized Cutaneous	Tourist	SPAIN	OW	NA	NA	Squamous plaque	Lower limb	30	0	0	NA	2	1	NA
12	m	Localized Cutaneous	NA	SYRIA	OW	NA	1	Dry crust	Head	10	0	0	NA	2	2	NA
64	m	Localized Cutaneous	Tourist	SPAIN	OW	NA	NA	Squamous plaque	Head	35	0	0	NA	2	2	NA
70	m	Localized Cutaneous	Tourist	ITALY	OW	8	1	Papulo-nodular	Upper limb	10	0	0	2	1	2	NA
54	m	Localized Cutaneous	Tourist	SPAIN	OW	8	1	Ulcer (wet crust)	Upper limb	20	0	0	2	2	2	L. donovani complex
1	f	Localized Cutaneous	Tourist	ISRAEL	OW	4	1	Dry crust	Head	15	0	0	2	2	2	L. major complex
1	f	Localized Cutaneous	Tourist	SPAIN	OW	NA	1	Ulcer (wet crust)	Head	5	0	0	NA	2	2	NA
4	f	Localized Cutaneous	Migrant	SYRIA	OW	11	1	Ulcer (wet crust)	Head	13	0	0	2	2	2	NA
8	f	Localized Cutaneous	Visiting Friends and Relatives	ISRAEL	OW	4	1	Ulcer (wet crust)	Upper limb	25	0	0	2	2	2	NA
10	f	Localized Cutaneous	Migrant	SYRIA	OW	NA	1	Dry crust	Head	50	0	0	NA	2	2	NA
13	m	Localized Cutaneous	Migrant	SYRIA	OW	NA	1	Dry crust	Lower limb	25	0	0	NA	2	2	NA
21	m	Localized Cutaneous	Migrant	ERITREA	OW	NA	NA	Ulcer (wet crust)	Upper limb	25	0	0	NA	2	2	NA
54	f	Localized Cutaneous	Tourist	SPAIN	OW	2	1	Ulcer (wet crust)	Hand	20	0	0	2	NA	NA	L. donovani complex
65	f	Localized Cutaneous	Visiting Friends and Relatives	EGYPT	OW	12	1	NA	Hand	50	0	0	2	2	2	NA
50	m	Localized Cutaneous	Tourist	SPAIN	OW	NA	1	Ulcer (wet crust)	Lower limb	5	0	0	NA	2	2	NA
32	m	Mucosal	Tourist	BOLIVIA	NW	NA	1	Others	Head	NA	0	1	NA	NA	NA	NA
81	f	Localized Cutaneous	Tourist	ITALY	OW	6	1	Ulcer (wet crust)	Head	20	0	0	2	NA	1	NA
12	m	Localized Cutaneous	Tourist	EGYPT	OW	NA	1	Squamous plaque	Head	20	0	0	NA	2	2	NA
15	m	Localized Cutaneous	Migrant	SYRIA	OW	NA	NA	Scar	Head	40	0	0	NA	2	2	NA
36	m	Localized Cutaneous	Expatriate (worker, missionary)	FRENCH GUIANA	NW	NA	1	Ulcer (wet crust)	Lower limb	7	0	0	NA	1	2	L. braziliensis complex
59	m	Muco-cutaneous	Tourist	GREECE	OW	18	1	Squamous plaque	Head	10	0	1	2	2	2	NA
76	f	Localized Cutaneous	Tourist	SPAIN	OW	NA	NA	Dry crust	Head	10	0	0	NA	2	2	L. donovani complex
64	f	Localized Cutaneous	Tourist	SPAIN	OW	NA	1	Dry crust	Head	10	0	0	NA	2	2	NA
30	m	Localized Cutaneous	Tourist	BOLIVIA	NW	NA	2	Ulcer (wet crust)	Upper limb	18	0	0	NA	2	2	NA
23	m	Localized Cutaneous	Soldier	FRENCH GUIANA	NW	NA	1	Squamous plaque	Upper limb	60	0	0	NA	1	2	L. naiffi
0	f	Localized Cutaneous	Visiting Friends and Relatives	ALGERIA	OW	NA	3	Dry crust	Head	21	0	0	NA	2	2	Not determined
0	f	Localized Cutaneous	Visiting Friends and Relatives	MOROCCO	OW	NA	1	Ulcer (wet crust)	Upper limb	10	0	0	NA	2	2	NA
1	m	Localized Cutaneous	Tourist	SPAIN	OW	NA	1	Ulcer (wet crust)	Head	13	0	0	NA	2	2	NA
1	f	Localized Cutaneous	Visiting Friends and Relatives	ALGERIA	OW	NA	1	Papulo-nodular	Head	5	0	0	NA	2	2	L. donovani complex
1	m	Localized Cutaneous	Visiting Friends and Relatives	MOROCCO	OW	NA	3	Papulo-nodular	Upper limb	10	0	0	NA	2	2	NA
1	m	Localized Cutaneous	NA	MOROCCO	OW	NA	3	Papulo-nodular	Head	30	0	0	NA	2	2	L. major complex
1	m	Localized Cutaneous	Visiting Friends and Relatives	TUNISIA	OW	NA	1	Papulo-nodular	Upper limb	NA	0	0	NA	2	2	NA
1	m	Localized Cutaneous	Visiting Friends and Relatives	MOROCCO	OW	2	5	Papulo-nodular	Head	6	0	0	2	2	2	Not determined
1	f	Localized Cutaneous	Visiting Friends and Relatives	TUNISIA	OW	6	1	Ulcer (wet crust)	Head	28	0	0	2	2	2	L. tropica complex
1	f	Localized Cutaneous	Migrant	SYRIA	OW	24	1	Squamous plaque	Head	30	0	0	2	2	2	L. tropica complex
2	f	Localized Cutaneous	Visiting Friends and Relatives	ALGERIA	OW	NA	2	Ulcer (wet crust)	Head	8	0	0	NA	2	2	L. major complex
2	m	Localized Cutaneous	Visiting Friends and Relatives	ALGERIA	OW	3	2	Dry crust	Upper limb	10	0	0	2	2	2	NA
2	f	Localized Cutaneous	Visiting Friends and Relatives	MAURITANIA	OW	6	1	Papulo-nodular	Head	10	0	0	2	2	2	Not determined
2	f	Localized Cutaneous	Others	ALGERIA	OW	NA	1	Dry crust	Upper limb	NA	0	0	NA	2	2	L. major complex
2	m	Localized Cutaneous	Visiting Friends and Relatives	ALGERIA	OW	3	1	Ulcer (wet crust)	Lower limb	25	0	0	2	2	2	Not determined
2	m	Localized Cutaneous	Visiting Friends and Relatives	TUNISIA	OW	3	5	Dry crust	Upper limb	20	0	0	2	2	2	Not determined
3	m	Localized Cutaneous	Visiting Friends and Relatives	ALGERIA	OW	NA	4	Dry crust	Head	30	0	0	NA	2	2	L. major complex
3	f	Localized Cutaneous	Visiting Friends and Relatives	ALGERIA	OW	NA	1	Dry crust	Head	21	0	0	NA	2	2	Not determined
3	m	Localized Cutaneous	Visiting Friends and Relatives	MAURITANIA	OW	NA	6	Ulcer (wet crust)	Head	12	0	0	NA	1	2	L. major complex
3	m	Localized Cutaneous	Tourist	ISRAEL	OW	NA	2	Ulcer (wet crust)	Head	NA	0	0	2	2	2	L. major complex
4	m	Localized Cutaneous	Visiting Friends and Relatives	MOROCCO	OW	NA	3	Papulo-nodular	Head	35	0	0	NA	2	2	Not determined
4	m	Localized Cutaneous	Visiting Friends and Relatives	ALGERIA	OW	NA	8	Ulcer (wet crust)	Lower limb	50	0	0	NA	2	2	L. major complex
4	m	Localized Cutaneous	Visiting Friends and Relatives	TUNISIA	OW	1	1	Papulo-nodular	Upper limb	30	0	0	2	2	2	Not determined
4	m	Localized Cutaneous	Migrant	SENEGAL	OW	NA	1	Others	Hand	NA	0	0	NA	2	2	NA
4	m	Localized Cutaneous	Visiting Friends and Relatives	MOROCCO	OW	NA	2	Ulcer (wet crust)	Head	15	0	0	NA	2	2	NA
5	f	Localized Cutaneous	Migrant	SENEGAL	OW	2	2	Ulcer (wet crust)	Upper limb	34	0	0	2	2	2	Not determined
5	m	Localized Cutaneous	Visiting Friends and Relatives	TUNISIA	OW	NA	2	Ulcer (wet crust)	Head	10	0	0	NA	2	2	L. tropica complex
5	f	Localized Cutaneous	Visiting Friends and Relatives	ISRAEL	OW	NA	6	Papulo-nodular	Lower limb	5	0	0	NA	2	2	L. major complex
5	f	Localized Cutaneous	Visiting Friends and Relatives	MOROCCO	OW	NA	2	Dry crust	Head	5	0	0	NA	2	2	L. donovani complex
5	m	Localized Cutaneous	Visiting Friends and Relatives	TUNISIA	OW	NA	1	Dry crust	Head	30	0	0	NA	2	2	NA
5	f	Localized Cutaneous	Visiting Friends and Relatives	MAURITANIA	OW	3	1	Papulo-nodular	Lower limb	15	0	0	2	2	2	L. major complex
5	m	Localized Cutaneous	Expatriate (worker, missionary)	SENEGAL	OW	7	8	Ulcer (wet crust)	Trunk	50	0	0	2	2	2	NA
6	m	Localized Cutaneous	Visiting Friends and Relatives	ALGERIA	OW	NA	1	NA	Upper limb	NA	0	0	NA	2	2	L. major complex
6	m	Localized Cutaneous	Others	MOROCCO	OW	NA	1	Squamous plaque	Head	NA	0	0	NA	2	2	L. tropica complex
6	f	Localized Cutaneous	Visiting Friends and Relatives	ALGERIA	OW	3	2	Ulcer (wet crust)	Upper limb	25	0	0	2	2	2	L. major complex
7	m	Localized Cutaneous	Visiting Friends and Relatives	SENEGAL	OW	NA	5	Ulcer (wet crust)	Upper limb	60	0	0	NA	2	2	L. major complex
8	f	Localized Cutaneous	Visiting Friends and Relatives	TUNISIA	OW	4	4	Ulcer (wet crust)	Head	15	0	0	2	2	2	NA
8	m	Localized Cutaneous	Visiting Friends and Relatives	PAKISTAN	OW	NA	4	Papulo-nodular	Upper limb	NA	0	0	NA	2	2	L. donovani complex
9	m	Localized Cutaneous	Tourist	SPAIN	OW	NA	3	Papulo-nodular	Head	5	0	0	NA	2	2	NA
9	m	Localized Cutaneous	Visiting Friends and Relatives	ISRAEL	OW	NA	1	Papulo-nodular	Head	15	0	0	NA	2	2	L. major complex
9	f	Localized Cutaneous	Visiting Friends and Relatives	TUNISIA	OW	NA	4	Ulcer (wet crust)	Upper limb	40	0	0	NA	2	2	L. major complex
9	m	Localized Cutaneous	Migrant	SYRIA	OW	6	2	Papulo-nodular	Head	5	0	0	2	2	2	L. tropica complex
10	f	Localized Cutaneous	Visiting Friends and Relatives	SENEGAL	OW	NA	8	Papulo-nodular	Upper limb	120	0	0	NA	2	2	L. major complex
10	f	Localized Cutaneous	Migrant	SYRIA	OW	11	1	NA	Hand	15	0	0	2	2	2	NA
11	f	Localized Cutaneous	NA	TUNISIA	OW	NA	1	Papulo-nodular	Head	10	0	0	NA	2	2	L. tropica complex
11	f	Localized Cutaneous	Visiting Friends and Relatives	MAURITANIA	OW	4	4	Ulcer (wet crust)	Upper limb	15	1	0	NA	2	2	L. major complex
12	m	Localized Cutaneous	Migrant	TURKEY	OW	NA	1	Papulo-nodular	Head	10	0	0	NA	2	2	NA
12	m	Localized Cutaneous	Visiting Friends and Relatives	SENEGAL	OW	NA	6	Ulcer (wet crust)	Upper limb	40	0	0	NA	2	2	Not determined
12	m	Localized Cutaneous	Visiting Friends and Relatives	MOROCCO	OW	10	1	Papulo-nodular	Head	NA	0	0	2	2	2	NA
13	f	Localized Cutaneous	Visiting Friends and Relatives	MALI	OW	2	2	Ulcer (wet crust)	Upper limb	15	0	0	2	2	2	L. major complex
13	f	Localized Cutaneous	Visiting Friends and Relatives	SENEGAL	OW	2	9	Papulo-nodular	Upper limb	45	0	0	1	2	2	L. major complex
14	f	Localized Cutaneous	Tourist	MOROCCO	OW	4	7	Squamous plaque	Head	40	0	0	2	2	2	NA
14	f	Localized Cutaneous	Visiting Friends and Relatives	MOROCCO	OW	NA	1	Dry crust	Head	30	0	0	NA	2	2	L. tropica complex
15	m	Localized Cutaneous	Visiting Friends and Relatives	MAURITANIA	OW	NA	10	Dry crust	Head	20	1	0	NA	2	2	Not determined
16	f	Localized Cutaneous	Visiting Friends and Relatives	SENEGAL	OW	1	12	Ulcer (wet crust)	Lower limb	10	0	0	2	2	2	L. major complex
16	f	Localized Cutaneous	Visiting Friends and Relatives	SENEGAL	OW	NA	1	Papulo-nodular	Upper limb	20	0	0	NA	2	2	NA
17	m	Localized Cutaneous	Visiting Friends and Relatives	SENEGAL	OW	1	10	Ulcer (wet crust)	Lower limb	35	0	0	2	2	2	L. major complex
17	f	Localized Cutaneous	Tourist	ECUADOR	NW	1	1	Ulcer (wet crust)	Head	40	0	0	2	2	2	NA
17	m	Localized Cutaneous	Visiting Friends and Relatives	SENEGAL	OW	2	4	Ulcer (wet crust)	Upper limb	55	0	0	2	2	2	Not determined
18	m	Localized Cutaneous	Others	EGYPT	OW	6	1	Papulo-nodular	Head	30	0	0	2	2	2	L. tropica complex
18	f	Localized Cutaneous	Migrant	SYRIA	OW	6	2	Ulcer (wet crust)	Upper limb	18	0	0	2	2	2	NA
18	m	Localized Cutaneous	Tourist	COSTA RICA	NW	3	1	Ulcer (wet crust)	Upper limb	15	0	0	2	2	2	NA
18	f	Localized Cutaneous	Tourist	PERU	NW	3	1	Ulcer (wet crust)	Upper limb	NA	0	0	2	2	2	Viannia subgenusÊ
18	m	Localized Cutaneous	Tourist	FRENCH GUIANA	NW	1	1	Ulcer (wet crust)	Lower limb	35	1	0	2	2	2	L. braziliensis complex
19	m	Localized Cutaneous	Visiting Friends and Relatives	TURKEY	OW	1	7	Ulcer (wet crust)	Upper limb	30	0	0	2	2	2	L. tropica complex
19	m	Muco-cutaneous	Tourist	NICARAGUA	NW	4	5	Ulcer (wet crust)	Upper limb	40	0	1	2	2	2	Viannia subgenusÊ
19	m	Muco-cutaneous	Tourist	COSTA RICA	NW	4	1	Ulcer (wet crust)	Upper limb	NA	1	1	2	2	2	L. braziliensis complex
19	m	Localized Cutaneous	Tourist	BELIZE	NW	10	1	Ulcer (wet crust)	Upper limb	NA	0	0	2	2	2	Viannia subgenusÊ
20	f	Localized Cutaneous	Others	ECUADOR	NW	8	1	Ulcer (wet crust)	Upper limb	17	0	0	2	2	2	NA
20	f	Localized Cutaneous	Tourist	NC	NW	6	1	Dry crust	Upper limb	20	0	0	2	2	2	L. braziliensis complex
20	m	Localized Cutaneous	Tourist	PERU	NW	1	1	Dry crust	Lower limb	NA	0	0	2	2	2	NA
20	m	Localized Cutaneous	Tourist	PERU	NW	4	1	Ulcer (wet crust)	Upper limb	NA	0	0	2	2	2	Viannia subgenusÊ
20	f	Localized Cutaneous	Visiting Friends and Relatives	TUNISIA	OW	4	2	Ulcer (wet crust)	Upper limb	35	0	0	2	2	2	L. major complex
20	m	Localized Cutaneous	Tourist	BOLIVIA	NW	1	1	Ulcer (wet crust)	Lower limb	25	1	0	2	2	2	L. braziliensis complex
20	f	Localized Cutaneous	Visiting Friends and Relatives	TUNISIA	OW	NA	2	Dry crust	Upper limb	15	0	0	NA	2	2	L. tropica complex
21	f	Localized Cutaneous	Tourist	BOLIVIA	NW	5	1	Ulcer (wet crust)	Feet	30	0	0	2	2	2	L. braziliensis complex
22	m	Localized Cutaneous	Tourist	PERU	NW	NA	1	Ulcer (wet crust)	Hand	40	0	0	NA	2	2	NA
22	f	Localized Cutaneous	Tourist	ALGERIA	OW	3	1	Ulcer (wet crust)	Head	25	0	0	2	2	2	L. major complex
22	f	Localized Cutaneous	Migrant	SYRIA	OW	3	1	Papulo-nodular	Head	15	0	0	2	2	2	NA
22	m	Localized Cutaneous	Others	NC	NW	1	1	Ulcer (wet crust)	Lower limb	20	0	0	2	2	2	Viannia subgenusÊ
22	f	Localized Cutaneous	Tourist	BOLIVIA	NW	3	2	Ulcer (wet crust)	Upper limb	20	0	0	2	2	2	Viannia subgenusÊ
22	m	Localized Cutaneous	Tourist	PERU	NW	3	2	Ulcer (wet crust)	Lower limb	30	0	0	2	2	2	L. guyanensis complex
22	f	Localized Cutaneous	Expatriate (worker, missionary)	SURINAME	NW	NA	2	Ulcer (wet crust)	Upper limb	40	0	0	NA	2	2	L. guyanensis complex
23	m	Localized Cutaneous	Expatriate (worker, missionary)	BRAZIL	NW	5	5	NA	NA	NA	0	0	3	2	2	L. braziliensis complex
23	m	Localized Cutaneous	Tourist	BRAZIL	NW	3	1	Ulcer (wet crust)	Head	50	1	0	2	2	2	NA
23	m	Localized Cutaneous	Expatriate (worker, missionary)	PERU	NW	2	1	Ulcer (wet crust)	Upper limb	13	0	0	2	2	2	Not determined
23	f	Localized Cutaneous	Expatriate (worker, missionary)	PERU	NW	2	1	Papulo-nodular	Lower limb	20	0	0	2	2	2	NA
23	f	Localized Cutaneous	Tourist	PERU	NW	3	2	Others	Lower limb	25	0	0	2	2	2	L. braziliensis complex
23	m	Localized Cutaneous	Visiting Friends and Relatives	PAKISTAN	OW	4	4	Dry crust	Hand	NA	0	0	2	2	2	NA
23	m	Localized Cutaneous	Others	BELIZE	NW	2	3	Dry crust	Lower limb	NA	0	0	2	2	2	Viannia subgenusÊ
23	m	Localized Cutaneous	Migrant	SYRIA	OW	5	2	Scar	Head	80	0	0	2	1	NA	L. tropica complex
24	m	Localized Cutaneous	Soldier	FRENCH GUIANA	NW	6	1	Ulcer (wet crust)	Head	NA	0	0	2	1	2	NA
24	m	Localized Cutaneous	Others	ALGERIA	OW	NA	4	Squamous plaque	Head	55	0	0	NA	2	2	NA
24	m	Localized Cutaneous	Tourist	PERU	NW	2	1	Ulcer (wet crust)	Upper limb	20	0	0	2	2	2	NA
24	m	Localized Cutaneous	Tourist	BOLIVIA	NW	8	1	Dry crust	Upper limb	40	0	0	2	2	2	Viannia subgenusÊ
24	m	Localized Cutaneous	Others	SUDAN	OW	3	9	Ulcer (wet crust)	Upper limb	20	0	0	2	2	2	L. major complex
24	m	Localized Cutaneous	Others	GUYANA	NW	3	1	Dry crust	Head	60	0	0	2	2	2	Viannia subgenusÊ
24	m	Localized Cutaneous	Tourist	BOLIVIA	NW	2	1	Dry crust	Head	NA	0	0	2	2	2	L. braziliensis complex
24	m	Mucosal	Tourist	BOLIVIA	NW	NA	2	Others	Head	NA	0	1	NA	2	2	L. braziliensis complex
24	f	Localized Cutaneous	Visiting Friends and Relatives	SENEGAL	OW	3	3	Ulcer (wet crust)	Upper limb	130	0	0	2	2	2	Not determined
24	m	Localized Cutaneous	Tourist	FRENCH GUIANA	NW	2	3	Ulcer (wet crust)	Lower limb	50	1	0	1	2	2	L. guyanensis complex
24	f	Localized Cutaneous	Visiting Friends and Relatives	SYRIA	OW	10	8	Papulo-nodular	Upper limb	5	0	0	2	2	2	L. tropica complex
25	f	Localized Cutaneous	NA	TURKMENISTAN	OW	3	NA	Ulcer (wet crust)	Lower limb	55	1	0	1	2	2	NA
25	m	Localized Cutaneous	Soldier	FRENCH GUIANA	NW	NA	1	Dry crust	Hand	25	0	0	NA	2	2	NA
25	m	Localized Cutaneous	Tourist	BOLIVIA	NW	2	3	Ulcer (wet crust)	Lower limb	20	0	0	2	1	2	L. braziliensis complex
25	m	Localized Cutaneous	Tourist	PERU	NW	2	1	Dry crust	Trunk	30	0	0	2	2	2	Viannia subgenusÊ
25	m	Localized Cutaneous	Visiting Friends and Relatives	PANAMA	NW	NA	NA	Ulcer (wet crust)	Trunk	15	0	0	NA	2	2	NA
25	m	Localized Cutaneous	Soldier	BELIZE	NW	1	1	Ulcer (wet crust)	Upper limb	20	0	0	2	2	2	NA
26	m	Localized Cutaneous	Soldier	FRENCH GUIANA	NW	NA	3	Ulcer (wet crust)	Upper limb	21	0	0	NA	1	2	NA
26	m	Localized Cutaneous	Soldier	FRENCH GUIANA	NW	NA	1	Ulcer (wet crust)	Hand	15	0	0	NA	2	2	L. braziliensis complex
27	f	Localized Cutaneous	Tourist	PERU	NW	NA	1	Dry crust	Upper limb	45	1	0	NA	1	2	NA
27	m	Localized Cutaneous	NA	ITALY	OW	15	1	Ulcer (wet crust)	Head	50	0	0	1	NA	1	NA
27	f	Localized Cutaneous	Expatriate (worker, missionary)	FRENCH GUIANA	NW	1	3	Papulo-nodular	Hand	NA	0	0	1	2	2	L. guyanensis complex
27	m	Localized Cutaneous	Expatriate (worker, missionary)	PERU	NW	NA	1	Ulcer (wet crust)	Feet	20	0	0	NA	2	2	L. braziliensis complex
27	m	Localized Cutaneous	Expatriate (worker, missionary)	PERU	NW	NA	NA	Ulcer (wet crust)	Feet	20	0	0	NA	1	2	L. braziliensis complex
27	m	Localized Cutaneous	Others	PERU	NW	4	1	Ulcer (wet crust)	Trunk	20	0	0	2	2	2	NA
27	f	Localized Cutaneous	Expatriate (worker, missionary)	SAUDI ARABIA	OW	7	2	Papulo-nodular	Trunk	25	0	0	2	2	2	NA
27	m	Localized Cutaneous	Tourist	BRAZIL	NW	3	1	Ulcer (wet crust)	Lower limb	50	0	0	2	2	2	L. braziliensis complex
27	f	Localized Cutaneous	Others	NC	NW	NA	1	Papulo-nodular	Head	NA	0	0	NA	NA	NA	NA
27	m	Localized Cutaneous	Tourist	FRENCH GUIANA	NW	1	2	Ulcer (wet crust)	Feet	55	1	0	1	2	2	Not determined
28	f	Localized Cutaneous	Tourist	NC	OW	4	1	Dry crust	Head	20	0	0	2	2	2	L. donovani complex
28	m	Localized Cutaneous	Tourist	BRAZIL	NW	NA	3	Ulcer (wet crust)	Lower limb	30	1	0	2	2	2	NA
28	m	Localized Cutaneous	Tourist	MEXICO	NW	3	2	Dry crust	Head	5	0	0	2	1	2	L. mexicana complex
28	m	Localized Cutaneous	Soldier	FRENCH GUIANA	NW	NA	2	Ulcer (wet crust)	Head	20	0	0	NA	2	2	NA
28	m	Localized Cutaneous	Tourist	MEXICO	NW	4	2	Ulcer (wet crust)	Lower limb	40	0	0	2	2	2	Viannia subgenusÊ
28	m	Localized Cutaneous	Tourist	COSTA RICA	NW	2	1	Ulcer (wet crust)	Lower limb	80	1	0	2	2	2	NA
28	m	Localized Cutaneous	Migrant	SUDAN	OW	NA	1	Papulo-nodular	Hand	25	0	0	NA	3	NA	NA
28	m	Localized Cutaneous	Tourist	PERU	NW	1	1	Ulcer (wet crust)	Trunk	50	0	0	2	NA	NA	L. braziliensis complex
29	m	Localized Cutaneous	Visiting Friends and Relatives	FRENCH GUIANA	NW	3	3	Ulcer (wet crust)	Trunk	25	1	0	2	2	2	L. guyanensis complex
29	f	Localized Cutaneous	Tourist	BOLIVIA	NW	2	1	Ulcer (wet crust)	Lower limb	30	1	0	2	2	2	L. braziliensis complex
29	m	Localized Cutaneous	Visiting Friends and Relatives	IRAN	OW	6	1	Papulo-nodular	Lower limb	40	0	0	2	2	2	L. major complex
30	m	Localized Cutaneous	Soldier	FRENCH GUIANA	NW	NA	NA	Ulcer (wet crust)	Hand	20	1	0	NA	2	2	NA
30	m	Localized Cutaneous	Tourist	MEXICO	NW	2	1	Ulcer (wet crust)	Upper limb	45	1	0	2	2	2	NA
30	m	Localized Cutaneous	Migrant	SYRIA	OW	NA	1	Ulcer (wet crust)	Hand	20	0	0	NA	2	2	L. tropica complex
30	m	Localized Cutaneous	Tourist	FRENCH GUIANA	NW	NA	1	Ulcer (wet crust)	NA	NA	0	0	NA	2	2	NA
30	m	Localized Cutaneous	Tourist	COSTA RICA	NW	4	1	Ulcer (wet crust)	Upper limb	140	0	0	2	2	2	L. guyanensis complex
30	m	Localized Cutaneous	Tourist	BOLIVIA	NW	3	2	Ulcer (wet crust)	Upper limb	39	0	0	2	2	2	L. braziliensis complex
30	f	Localized Cutaneous	Expatriate (worker, missionary)	COSTA RICA	NW	3	3	Ulcer (wet crust)	Upper limb	50	1	0	2	2	2	L. guyanensis complex
31	m	Localized Cutaneous	NA	FRENCH GUIANA	NW	NA	1	Ulcer (wet crust)	Lower limb	20	0	0	NA	NA	NA	L. braziliensis complex
31	m	Localized Cutaneous	Tourist	COSTA RICA	NW	3	5	Ulcer (wet crust)	Lower limb	60	0	0	2	2	2	L. braziliensis complex
32	f	Localized Cutaneous	Migrant	AFGHANISTAN	OW	12	1	Ulcer (wet crust)	Upper limb	60	1	0	2	2	2	L. tropica complex
32	m	Localized Cutaneous	Tourist	ARGENTINA	NW	4	1	Dry crust	Neck and Scalp	15	0	0	2	2	2	Viannia subgenusÊ
32	m	Localized Cutaneous	Visiting Friends and Relatives	LIBYA	OW	4	5	Dry crust	Head	NA	0	0	2	2	2	L. donovani complex
32	f	Localized Cutaneous	Tourist	BOLIVIA	NW	3	2	Ulcer (wet crust)	Neck and Scalp	100	0	0	2	2	2	Viannia subgenusÊ
32	m	Localized Cutaneous	Tourist	BELIZE	NW	2	5	Ulcer (wet crust)	Neck and Scalp	NA	0	0	2	2	2	Viannia subgenusÊ
32	f	Localized Cutaneous	Visiting Friends and Relatives	SENEGAL	OW	NA	2	Scar	Upper limb	30	0	0	NA	2	2	NA
32	m	Localized Cutaneous	Soldier	BELIZE	NW	NA	1	Dry crust	Head	6	1	0	NA	2	2	NA
32	m	Muco-cutaneous	Migrant	SPAIN	OW	1	2	Ulcer (wet crust)	Head	25	0	1	1	1	2	Not determined
32	m	Localized Cutaneous	Soldier	BELIZE	NW	6	3	Ulcer (wet crust)	Upper limb	24	0	0	2	1	2	NA
32	m	Localized Cutaneous	Soldier	FRENCH GUIANA	NW	6	2	Ulcer (wet crust)	Upper limb	30	0	0	2	1	NA	NA
33	f	Localized Cutaneous	Others	IRAN	OW	4	1	Papulo-nodular	Hand	10	1	0	2	2	2	L. tropica complex
33	m	Localized Cutaneous	Visiting Friends and Relatives	PAKISTAN	OW	18	1	Ulcer (wet crust)	Upper limb	15	0	0	2	2	2	L. tropica complex
33	m	Localized Cutaneous	Others	PERU	NW	2	1	Ulcer (wet crust)	Hand	35	0	0	2	2	2	L. braziliensis complex
34	f	Localized Cutaneous	Visiting Friends and Relatives	TUNISIA	OW	1	4	Papulo-nodular	Hand	14	0	0	2	2	2	L. major complex
34	m	Muco-cutaneous	Tourist	FRENCH GUIANA	NW	3	4	Ulcer (wet crust)	Lower limb	80	1	1	2	2	2	L. guyanensis complex
34	m	Localized Cutaneous	Expatriate (worker, missionary)	MEXICO	NW	3	1	Dry crust	Lower limb	NA	0	0	1	2	2	L. mexicana complex
34	m	Localized Cutaneous	Tourist	MOROCCO	OW	NA	14	Papulo-nodular	Trunk	NA	0	0	NA	2	2	NA
34	f	Localized Cutaneous	Visiting Friends and Relatives	AFGHANISTAN	OW	13	1	Others	Upper limb	NA	0	0	2	2	2	Not determined
35	f	Localized Cutaneous	Tourist	COSTA RICA	NW	3	2	Ulcer (wet crust)	Hand	30	1	0	2	2	2	L. guyanensis complex
35	m	Localized Cutaneous	Tourist	SPAIN	OW	10	1	Dry crust	Upper limb	NA	0	0	2	2	2	Not determined
35	f	Localized Cutaneous	NA	FRENCH GUIANA	NW	2	4	Ulcer (wet crust)	Lower limb	35	0	0	2	2	2	Not determined
35	m	Localized Cutaneous	Tourist	BRAZIL	NW	8	1	Ulcer (wet crust)	Upper limb	50	1	0	NA	2	2	L. braziliensis complex
36	m	Localized Cutaneous	Soldier	FRENCH GUIANA	NW	NA	1	Ulcer (wet crust)	Lower limb	NA	0	0	NA	2	2	NA
36	m	Localized Cutaneous	Tourist	TUNISIA	OW	NA	2	Papulo-nodular	Upper limb	40	0	0	NA	1	2	L. major complex
37	f	Localized Cutaneous	Visiting Friends and Relatives	MOROCCO	OW	1	4	Papulo-nodular	Head	8	0	0	2	2	2	Not determined
37	m	Localized Cutaneous	Expatriate (worker, missionary)	BRAZIL	NW	2	1	Ulcer (wet crust)	Upper limb	20	1	0	2	2	2	Not determined
37	m	Localized Cutaneous	Visiting Friends and Relatives	MOROCCO	OW	NA	6	Ulcer (wet crust)	Hand	60	0	0	NA	2	2	L. major complex
38	m	Disseminated cutaneous leishmaniasis	Visiting Friends and Relatives	FRENCH GUIANA	NW	NA	30	Dry crust	Head	70	0	0	NA	1	2	L. guyanensis complex
38	m	Localized Cutaneous	Expatriate (worker, missionary)	FRENCH GUIANA	NW	4	1	Ulcer (wet crust)	Head	7	0	0	2	2	2	L. mexicana complex
38	m	Localized Cutaneous	Soldier	FRENCH GUIANA	NW	3	1	Ulcer (wet crust)	Upper limb	20	0	0	2	NA	NA	NA
39	m	Localized Cutaneous	Tourist	PERU	NW	2	1	Squamous plaque	Trunk	60	0	0	2	2	2	NA
40	m	Localized Cutaneous	Visiting Friends and Relatives	MOROCCO	OW	3	5	Ulcer (wet crust)	Head	15	0	0	2	2	2	Not determined
40	f	Localized Cutaneous	Tourist	COSTA RICA	NW	NA	1	Dry crust	Lower limb	NA	0	0	NA	2	2	NA
40	m	Localized Cutaneous	Tourist	PERU	NW	2	1	Ulcer (wet crust)	Lower limb	65	0	0	2	2	2	L. braziliensis complex
41	m	Localized Cutaneous	Visiting Friends and Relatives	ALGERIA	OW	NA	1	Ulcer (wet crust)	Upper limb	30	0	0	NA	2	2	L. donovani complex
41	f	Localized Cutaneous	Tourist	SPAIN	OW	NA	2	Squamous plaque	Upper limb	4	0	0	NA	2	2	NA
41	m	Mucocutaneous and visceral leishmaniasis	Others	OMAN	OW	NA	NA	Papulo-nodular	Head	100	0	1	NA	1	1	NA
42	m	Localized Cutaneous	Others	ECUADOR	NW	3	1	Ulcer (wet crust)	Lower limb	30	0	0	2	2	2	Viannia subgenusÊ
43	m	Localized Cutaneous	Expatriate (worker, missionary)	FRENCH GUIANA	NW	1	1	Ulcer (wet crust)	Lower limb	50	1	0	NA	2	2	L. guyanensis complex
45	m	Localized Cutaneous	Visiting Friends and Relatives	TUNISIA	OW	2	1	Squamous plaque	Lower limb	NA	0	0	2	2	2	L. donovani complex
46	f	Localized Cutaneous	Tourist	BRAZIL	NW	5	1	Ulcer (wet crust)	Upper limb	13	0	0	2	2	2	L. guyanensis complex
46	m	Localized Cutaneous	Visiting Friends and Relatives	ALGERIA	OW	2	2	Ulcer (wet crust)	Lower limb	80	0	0	1	2	2	L. major complex
46	m	Localized Cutaneous	Visiting Friends and Relatives	MALI	OW	NA	4	Ulcer (wet crust)	Hand	30	0	0	2	2	1	Not determined
48	f	Localized Cutaneous	Tourist	GREECE	OW	7	1	Papulo-nodular	Upper limb	15	0	0	2	2	2	L. donovani complex
48	m	Localized Cutaneous	Others	PERU	NW	1	1	Squamous plaque	Neck and Scalp	300	0	0	2	2	2	Viannia subgenusÊ
48	m	Localized Cutaneous	Tourist	SPAIN	OW	12	4	Dry crust	Lower limb	100	0	0	2	2	2	L. donovani complex
48	m	Localized Cutaneous	Tourist	IRAQ	OW	1	3	Papulo-nodular	Head	NA	0	0	2	2	2	Not determined
48	f	Localized Cutaneous	Others	PERU	NW	9	1	Papulo-nodular	Lower limb	NA	0	0	2	2	2	Viannia subgenusÊ
49	m	PKDL	NA	FRENCH CARIBBEAN	NW	25	20	Papulo-nodular	Upper limb	NA	0	0	2	1	2	L. martiniquensis
49	f	PKDL	Tourist	SPAIN	OW	4	1	Dry crust	Head	NA	0	0	2	1	2	NA
49	m	Localized Cutaneous	Tourist	MOROCCO	OW	NA	3	Ulcer (wet crust)	Hand	20	1	0	2	2	2	Not determined
49	m	Localized Cutaneous	Tourist	PERU	NW	1	1	Ulcer (wet crust)	Head	12	0	0	2	2	2	L. braziliensis complex
49	f	Localized Cutaneous	Visiting Friends and Relatives	MOROCCO	OW	5	4	Ulcer (wet crust)	Head	18	0	0	2	2	2	NA
50	f	Localized Cutaneous	Visiting Friends and Relatives	MOROCCO	OW	5	3	Ulcer (wet crust)	Upper limb	40	0	0	2	2	2	NA
50	m	Localized Cutaneous	Expatriate (worker, missionary)	FRENCH GUIANA	NW	1	1	Ulcer (wet crust)	Lower limb	25	0	0	2	NA	NA	L. guyanensis complex
51	m	Localized Cutaneous	Tourist	PERU	NW	NA	3	Papulo-nodular	Upper limb	NA	0	0	NA	2	2	Viannia subgenusÊ
51	m	Localized Cutaneous	Visiting Friends and Relatives	MAURITANIA	OW	2	9	Ulcer (wet crust)	Lower limb	53	0	0	2	2	2	L. major complex
52	f	Localized Cutaneous	Visiting Friends and Relatives	TUNISIA	OW	NA	2	Ulcer (wet crust)	Head	30	0	0	NA	NA	1	NA
52	f	Localized Cutaneous	NA	FRANCE	OW	6	1	Papulo-nodular	Head	10	0	0	2	2	1	NA
53	f	Localized Cutaneous	Tourist	FRENCH GUIANA	NW	NA	7	Papulo-nodular	Upper limb	NA	0	0	NA	2	2	L. mexicana complex
53	m	Localized Cutaneous	Others	HONDURAS	NW	4	1	Papulo-nodular	Upper limb	NA	0	0	2	2	2	NA
54	m	Localized Cutaneous	Tourist	NC	OW	12	2	Ulcer (wet crust)	Upper limb	17	0	0	2	2	2	L. donovani complex
54	f	Mucosal	Tourist	GREECE	OW	NA	0	NA	NA	NA	0	1	NA	2	1	L. donovani complex
54	f	Localized Cutaneous	Tourist	GUATEMALA	NW	3	1	Ulcer (wet crust)	Lower limb	30	0	0	2	2	2	Not determined
55	m	Localized Cutaneous	Tourist	SPAIN	OW	4	1	Scar	Upper limb	10	0	0	2	2	2	NA
55	m	Localized Cutaneous	Visiting Friends and Relatives	ETHIOPIA	OW	3	1	Squamous plaque	Head	NA	0	0	2	2	2	L. tropica complex
56	f	Localized Cutaneous	Visiting Friends and Relatives	TUNISIA	OW	3	9	Ulcer (wet crust)	Lower limb	90	1	0	2	2	2	L. major complex
57	m	Localized Cutaneous	Expatriate (worker, missionary)	SYRIA	OW	15	3	Papulo-nodular	Lower limb	4	0	0	2	1	2	L. tropica complex
57	m	Localized Cutaneous	Tourist	FRENCH GUIANA	NW	NA	1	Papulo-nodular	Lower limb	50	1	0	NA	1	2	NA
58	f	Muco-cutaneous	Visiting Friends and Relatives	TURKEY	OW	5	3	Papulo-nodular	Hand	32	0	1	2	2	2	L. donovani complex
58	m	Localized Cutaneous	Visiting Friends and Relatives	TUNISIA	OW	NA	2	Ulcer (wet crust)	Lower limb	80	0	0	NA	2	2	NA
58	m	Localized Cutaneous	Others	PERU	NW	2	3	Ulcer (wet crust)	Lower limb	NA	0	0	2	2	2	Viannia subgenusÊ
58	f	Localized Cutaneous	Visiting Friends and Relatives	SYRIA	OW	6	2	Papulo-nodular	Lower limb	50	0	0	2	2	2	L. tropica complex
59	f	Localized Cutaneous	Visiting Friends and Relatives	ALGERIA	OW	NA	5	Ulcer (wet crust)	Upper limb	28	0	0	NA	2	2	NA
60	f	Mucosal	Tourist	SPAIN	OW	8	0	NA	NA	NA	0	1	NA	2	1	L. donovani complex
60	f	Muco-cutaneous	Visiting Friends and Relatives	ITALY	OW	24	5	Ulcer (wet crust)	Head	41	1	1	2	2	1	L. donovani complex
61	m	Localized Cutaneous	Expatriate (worker, missionary)	SAUDI ARABIA	OW	5	5	Ulcer (wet crust)	NA	NA	0	0	1	2	NA	NA
61	m	Localized Cutaneous	Visiting Friends and Relatives	PAKISTAN	OW	2	1	Papulo-nodular	Head	NA	0	0	2	1	2	L. tropica complex
61	m	Localized Cutaneous	Tourist	ISRAEL	OW	3	22	Ulcer (wet crust)	Upper limb	15	1	0	1	2	2	L. major complex
61	f	Localized Cutaneous	Visiting Friends and Relatives	SYRIA	OW	2	5	Dry crust	Lower limb	NA	0	0	2	2	2	NA
61	m	Localized Cutaneous	Visiting Friends and Relatives	TUNISIA	OW	2	4	Ulcer (wet crust)	Head	12	0	0	2	2	2	NA
61	m	Localized Cutaneous	Tourist	UNITED ARAB EMIRATES	OW	NA	1	Ulcer (wet crust)	Lower limb	20	0	0	NA	2	2	NA
62	f	Localized Cutaneous	Tourist	ITALY	OW	3	1	Papulo-nodular	Hand	30	0	0	2	2	2	NA
62	f	Localized Cutaneous	Tourist	FRANCE	OW	6	1	Squamous plaque	Lower limb	80	0	0	2	2	2	Not determined
62	m	Localized Cutaneous	Tourist	MOROCCO	OW	3	15	Ulcer (wet crust)	Upper limb	20	0	0	2	2	1	L. major complex
62	f	Localized Cutaneous	Tourist	SPAIN	OW	16	1	Dry crust	Head	40	0	0	2	2	2	NA
62	f	Localized Cutaneous	Expatriate (worker, missionary)	SENEGAL	OW	3	3	Papulo-nodular	Upper limb	15	0	0	2	2	2	L. major complex
63	m	Localized Cutaneous	Tourist	SPAIN	OW	6	1	Dry crust	Head	20	0	0	2	2	2	NA
64	m	Muco-cutaneous	Tourist	FRANCE	OW	NA	2	Ulcer (wet crust)	Head	15	0	1	NA	2	2	L. donovani complex
64	m	Localized Cutaneous	Tourist	PERU	NW	4	1	Dry crust	Neck and Scalp	15	0	0	2	2	2	Viannia subgenusÊ
64	m	Localized Cutaneous	Tourist	SPAIN	OW	3	5	Papulo-nodular	Upper limb	15	0	0	2	2	2	NA
64	f	Localized Cutaneous	Visiting Friends and Relatives	BRAZIL	NW	NA	1	Ulcer (wet crust)	Head	21	0	0	NA	2	2	NA
65	f	Localized Cutaneous	Tourist	SPAIN	OW	12	3	Ulcer (wet crust)	Lower limb	40	0	0	2	2	2	Not determined
65	m	Localized Cutaneous	Tourist	SPAIN	OW	NA	1	Ulcer (wet crust)	Upper limb	50	0	0	NA	2	NA	NA
65	m	Localized Cutaneous	Others	BELIZE	NW	3	1	Others	Head	NA	0	0	2	2	2	Viannia subgenusÊ
65	f	Localized Cutaneous	Visiting Friends and Relatives	MOROCCO	OW	NA	2	Ulcer (wet crust)	Head	10	0	0	NA	2	2	NA
66	f	Localized Cutaneous	Visiting Friends and Relatives	ALGERIA	OW	NA	2	Ulcer (wet crust)	Upper limb	40	0	0	NA	2	2	NA
66	m	Localized Cutaneous	Tourist	MOROCCO	OW	6	3	Ulcer (wet crust)	Upper limb	13	0	0	2	2	2	L. tropica complex
66	m	Localized Cutaneous	Visiting Friends and Relatives	CYPRUS	OW	18	1	NA	Hand	18	0	0	2	2	2	L. donovani complex
66	f	Localized Cutaneous	Tourist	CYPRUS	OW	9	1	Ulcer (wet crust)	Lower limb	NA	0	0	2	2	2	L. donovani complex
67	m	Localized Cutaneous	Tourist	SENEGAL	OW	3	9	Dry crust	Upper limb	35	0	0	2	2	2	L. major complex
67	f	Localized Cutaneous	Tourist	FRANCE	OW	8	1	Ulcer (wet crust)	Head	40	0	0	2	2	2	L. donovani complex
69	m	Localized Cutaneous	Tourist	EGYPT	OW	29	1	Ulcer (wet crust)	Lower limb	20	0	0	2	2	2	L. donovani complex
69	f	Localized Cutaneous	Others	TANZANIA	OW	5	1	Dry crust	Lower limb	10	0	0	2	2	2	NA
69	m	Mucosal	Expatriate (worker, missionary)	SPAIN	OW	NA	0	NA	NA	NA	0	1	2	2	2	NA
69	f	Localized Cutaneous	Tourist	IRAN	OW	NA	5	Ulcer (wet crust)	Upper limb	30	0	0	NA	2	2	L. major complex
70	m	Localized Cutaneous	Visiting Friends and Relatives	MOROCCO	OW	6	3	Papulo-nodular	Hand	20	0	0	2	2	2	Not determined
70	f	Localized Cutaneous	Tourist	ITALY	OW	3	1	Dry crust	Trunk	70	0	0	2	2	NA	L. donovani complex
70	f	Localized Cutaneous	Visiting Friends and Relatives	ALGERIA	OW	5	1	Ulcer (wet crust)	Hand	35	1	0	2	2	2	L. tropica complex
72	m	Mucosal	Expatriate (worker, missionary)	SPAIN	OW	36	0	NA	NA	NA	0	1	1	2	1	L. donovani complex
72	m	Localized Cutaneous	Others	PERU	NW	2	2	Ulcer (wet crust)	Lower limb	NA	1	0	2	2	2	Viannia subgenusÊ
73	m	Localized Cutaneous	Tourist	ITALY	OW	4	6	Ulcer (wet crust)	Upper limb	7	0	0	2	NA	NA	NA
74	f	Localized Cutaneous	Tourist	MALI	OW	23	1	Squamous plaque	Upper limb	100	0	0	2	2	2	L. tropica complex
76	m	Localized Cutaneous	Expatriate (worker, missionary)	FRENCH GUIANA	NW	NA	1	Ulcer (wet crust)	Feet	200	0	0	NA	1	2	L. braziliensis complex
77	m	Localized Cutaneous	Tourist	TUNISIA	OW	12	2	Ulcer (wet crust)	Lower limb	100	0	0	2	2	2	L. donovani complex
79	m	Mucosal	Tourist	FRANCE	OW	12	2	Ulcer (wet crust)	Head	NA	0	1	2	1	2	L. donovani complex
79	f	Localized Cutaneous	Visiting Friends and Relatives	IRAN	OW	6	4	Others	Upper limb	NA	0	0	2	2	2	NA
81	m	Mucosal	NA	ITALY	OW	1	1	Ulcer (wet crust)	Head	10	0	1	2	1	1	NA
81	m	Localized Cutaneous	Visiting Friends and Relatives	ALGERIA	OW	4	3	Ulcer (wet crust)	Lower limb	40	0	0	2	2	2	NA
NA	f	Localized Cutaneous	Tourist	FRANCE	OW	1	1	Papulo-nodular	Neck and Scalp	8	0	0	2	2	2	NA
