# Supplementary material for: Clinical diversity and treatment results in Tegumentary Leishmaniasis: A European clinical report in 459 patients
Source: PLoS Negl Trop Dis. 2021 Oct 13;15(10):e0009863. doi: 10.1371/journal.pntd.0009863 (PMC8544871; doi:10.1371/journal.pntd.0009863)
Supplement: S2 Data — (CSV) [file pntd.0009863.s004.csv]

age_def	pat_sexe	ltype	pays	old_world	cut_rens_lesion_nb	cut_rens_lesion1_type	cut_rens_lesion1_siege_groupe	large_diameter_1	healing	suivi_prod_pris	local_ttt	time_eval
76	m	Localized Cutaneous	FRENCH GUIANA	NW	1	Ulcer (wet crust)	Feet	200	0	Amphotericin B	systemic	73
12	m	Localized Cutaneous	PAKISTAN	OW	5	Ulcer (wet crust)	Neck and Scalp	5	1	Cryotherapy	local	126
28	f	Localized Cutaneous	GREECE	OW	1	Dry crust	Head	10	1	Cryotherapy	local	119
4	m	Localized Cutaneous	MOROCCO	OW	3	Papulo-nodular	Head	35	1	Cryotherapy & Intralesional MA or SSG	local	44
34	f	Localized Cutaneous	PERU	NW	1	Ulcer (wet crust)	Lower limb	30	1	Cryotherapy & Intralesional MA or SSG	local	95
54	f	Localized Cutaneous	GUATEMALA	NW	1	Ulcer (wet crust)	Lower limb	30	1	Cryotherapy & Intralesional MA or SSG	local	113
51	f	Localized Cutaneous	SPAIN	OW	4	Papulo-nodular	Head	5	1	Cryotherapy & Intralesional MA or SSG	local	66
48	f	Localized Cutaneous	GREECE	OW	1	Papulo-nodular	Upper limb	15	1	Cryotherapy & Intralesional MA or SSG	local	225
18	f	Localized Cutaneous	SYRIA	OW	2	Ulcer (wet crust)	Upper limb	18	1	Cryotherapy & Intralesional MA or SSG	local	49
36	m	Localized Cutaneous	FRENCH GUIANA	NW	1	Ulcer (wet crust)	Lower limb	7	1	Cryotherapy & Intralesional MA or SSG	local	62
53	m	Localized Cutaneous	MOROCCO	OW	5	Ulcer (wet crust)	Feet	32	1	Cryotherapy & Intralesional MA or SSG	local	105
65	f	Localized Cutaneous	SPAIN	OW	3	Ulcer (wet crust)	Lower limb	40	1	Cryotherapy & Intralesional MA or SSG	local	93
61	m	Localized Cutaneous	SAUDI ARABIA	OW	5	Ulcer (wet crust)	NA	NA	1	Cryotherapy & Intralesional MA or SSG	local	48
12	m	Localized Cutaneous	SYRIA	OW	1	Dry crust	Head	10	1	Cryotherapy & Intralesional MA or SSG	local	239
62	m	Localized Cutaneous	MOROCCO	OW	15	Ulcer (wet crust)	Upper limb	20	0	Cryotherapy & Intralesional MA or SSG	local	89
32	m	Localized Cutaneous	COSTA RICA	NW	3	Ulcer (wet crust)	Neck and Scalp	50	1	Cryotherapy & Intralesional MA or SSG	local	105
63	m	Localized Cutaneous	SPAIN	OW	1	Dry crust	Lower limb	12	1	Cryotherapy & Intralesional MA or SSG	local	63
12	f	Localized Cutaneous	TUNISIA	OW	2	Ulcer (wet crust)	Upper limb	17	1	Cryotherapy & Intralesional MA or SSG	local	42
20	f	Localized Cutaneous	TUNISIA	OW	2	Dry crust	Upper limb	15	1	Cryotherapy & Intralesional MA or SSG	local	91
27	f	Localized Cutaneous	MOROCCO	OW	2	Squamous plaque	Upper limb	15	1	Cryotherapy & Intralesional MA or SSG	local	49
20	f	Localized Cutaneous	TUNISIA	OW	2	Ulcer (wet crust)	Upper limb	35	1	Cryotherapy & Intralesional MA or SSG	local	43
62	f	Localized Cutaneous	ITALY	OW	1	Papulo-nodular	Hand	30	1	Cryotherapy & Intralesional MA or SSG	local	106
53	m	Localized Cutaneous	ITALY	OW	4	Papulo-nodular	Feet	5	1	Cryotherapy & Intralesional MA or SSG	local	112
67	f	Localized Cutaneous	FRANCE	OW	1	Papulo-nodular	Lower limb	20	1	Cryotherapy & Intralesional MA or SSG	local	100
35	f	Localized Cutaneous	COSTA RICA	NW	2	Ulcer (wet crust)	Hand	30	1	Cryotherapy & Intralesional MA or SSG	local	70
69	m	Localized Cutaneous	SPAIN	OW	6	Papulo-nodular	Upper limb	35	1	Cryotherapy & Intralesional MA or SSG	local	59
74	f	Localized Cutaneous	MALI	OW	1	Squamous plaque	Upper limb	100	1	Cryotherapy & Intralesional MA or SSG	local	99
64	f	Localized Cutaneous	BRAZIL	NW	1	Ulcer (wet crust)	Head	21	1	Cryotherapy & Intralesional MA or SSG	local	147
24	f	Localized Cutaneous	SYRIA	OW	8	Papulo-nodular	Upper limb	5	1	Cryotherapy & Intralesional MA or SSG	local	62
46	m	Localized Cutaneous	MALI	OW	4	Ulcer (wet crust)	Hand	30	0	Cryotherapy & Intralesional MA or SSG	local	74
61	m	Localized Cutaneous	UNITED ARAB EMIRATES	OW	1	Ulcer (wet crust)	Lower limb	20	1	Cryotherapy & Intralesional MA or SSG	local	166
41	m	Localized Cutaneous	ALGERIA	OW	1	Ulcer (wet crust)	Upper limb	30	1	Cryotherapy & Intralesional MA or SSG	local	153
59	f	Localized Cutaneous	ALGERIA	OW	5	Ulcer (wet crust)	Upper limb	28	1	Cryotherapy & Intralesional MA or SSG	local	112
73	m	Localized Cutaneous	ITALY	OW	6	Ulcer (wet crust)	Upper limb	7	1	Cryotherapy & Intralesional MA or SSG	local	126
27	m	Localized Cutaneous	PERU	NW	1	Ulcer (wet crust)	Upper limb	24	1	Cryotherapy & Intralesional MA or SSG	local	294
19	m	Localized Cutaneous	TURKEY	OW	7	Ulcer (wet crust)	Upper limb	30	1	Cryotherapy & Intralesional MA or SSG	local	109
70	m	Localized Cutaneous	ITALY	OW	1	Papulo-nodular	Upper limb	10	1	Cryotherapy & Intralesional MA or SSG	local	98
1	f	Localized Cutaneous	SPAIN	OW	1	Ulcer (wet crust)	Head	5	1	Cryotherapy & Intralesional MA or SSG	local	81
81	f	Localized Cutaneous	ITALY	OW	1	Ulcer (wet crust)	Head	20	1	Cryotherapy & Intralesional MA or SSG	local	49
57	m	Localized Cutaneous	SYRIA	OW	1	Ulcer (wet crust)	Feet	10	1	Cryotherapy & Intralesional MA or SSG	local	127
48	m	Localized Cutaneous	ALGERIA	OW	7	Ulcer (wet crust)	Upper limb	NA	1	Cryotherapy & Intralesional MA or SSG	local	75
22	f	Localized Cutaneous	SYRIA	OW	1	Papulo-nodular	Head	15	1	Intralesional MA or SSG	local	42
32	f	Localized Cutaneous	AFGHANISTAN	OW	1	Ulcer (wet crust)	Upper limb	60	1	Intralesional MA or SSG	local	53
34	f	Localized Cutaneous	AFGHANISTAN	OW	1	Others	Upper limb	NA	1	Intralesional MA or SSG	local	67
32	f	Localized Cutaneous	PAKISTAN	OW	2	Squamous plaque	Upper limb	NA	1	Intralesional MA or SSG	local	196
15	m	Localized Cutaneous	MAURITANIA	OW	10	Dry crust	Head	20	1	Intralesional MA or SSG	local	42
62	f	Localized Cutaneous	SENEGAL	OW	3	Papulo-nodular	Upper limb	15	1	Intralesional MA or SSG	local	77
58	m	Localized Cutaneous	SPAIN	OW	1	Papulo-nodular	Head	15	1	Intralesional MA or SSG	local	63
30	m	Localized Cutaneous	BELIZE	NW	1	Ulcer (wet crust)	Upper limb	NA	1	Intralesional MA or SSG	local	63
23	m	Localized Cutaneous	SYRIA	OW	2	Scar	Head	80	1	Intralesional MA or SSG	local	49
76	f	Localized Cutaneous	SPAIN	OW	NA	Dry crust	Head	10	1	Intralesional MA or SSG	local	49
10	m	Localized Cutaneous	MOROCCO	OW	NA	Dry crust	Upper limb	18	1	Intralesional MA or SSG	local	62
18	m	Localized Cutaneous	EGYPT	OW	1	Papulo-nodular	Head	30	1	Intralesional MA or SSG	local	100
13	f	Localized Cutaneous	SYRIA	OW	2	Papulo-nodular	Hand	15	1	Intralesional MA or SSG	local	91
73	m	Localized Cutaneous	SPAIN	OW	1	Papulo-nodular	Lower limb	25	1	Intralesional MA or SSG	local	320
17	m	Localized Cutaneous	SENEGAL	OW	10	Ulcer (wet crust)	Lower limb	35	1	Intralesional MA or SSG	local	98
15	m	Localized Cutaneous	SYRIA	OW	NA	Scar	Head	40	1	Intralesional MA or SSG	local	61
1	f	Localized Cutaneous	SYRIA	OW	1	Squamous plaque	Head	10	0	Intralesional MA or SSG	local	49
7	f	Localized Cutaneous	SYRIA	OW	2	Ulcer (wet crust)	Upper limb	10	1	Intralesional MA or SSG	local	73
2	f	Localized Cutaneous	SYRIA	OW	3	Ulcer (wet crust)	Head	20	1	Intralesional MA or SSG	local	113
42	m	Localized Cutaneous	MOROCCO	OW	1	Papulo-nodular	Feet	8	1	Intralesional MA or SSG	local	61
21	m	Localized Cutaneous	ERITREA	OW	NA	Ulcer (wet crust)	Upper limb	25	1	Intralesional MA or SSG	local	61
27	f	Localized Cutaneous	SYRIA	OW	2	Dry crust	Upper limb	10	1	Intralesional MA or SSG	local	57
33	f	Localized Cutaneous	IRAN	OW	1	Papulo-nodular	Hand	10	1	Intralesional MA or SSG	local	84
3	m	Localized Cutaneous	SYRIA	OW	1	Papulo-nodular	Head	5	1	Intralesional MA or SSG	local	59
73	f	Localized Cutaneous	SPAIN	OW	1	Papulo-nodular	Head	15	1	Intralesional MA or SSG	local	74
29	m	Localized Cutaneous	SYRIA	OW	2	Dry crust	Upper limb	3	1	Intralesional MA or SSG	local	60
52	f	Localized Cutaneous	SPAIN	OW	NA	Squamous plaque	Lower limb	30	0	Intralesional MA or SSG	local	253
64	m	Localized Cutaneous	SPAIN	OW	5	Papulo-nodular	Upper limb	15	1	Intralesional MA or SSG	local	97
29	f	Localized Cutaneous	SYRIA	OW	2	Papulo-nodular	Feet	28	1	Intralesional MA or SSG	local	111
9	m	Localized Cutaneous	SYRIA	OW	NA	Papulo-nodular	Head	3	1	Intralesional MA or SSG	local	72
9	m	Localized Cutaneous	SPAIN	OW	2	Dry crust	Head	15	1	Intralesional MA or SSG	local	56
67	f	Localized Cutaneous	FRANCE	OW	1	Ulcer (wet crust)	Head	40	1	Intralesional MA or SSG	local	123
46	m	Localized Cutaneous	ALGERIA	OW	2	Ulcer (wet crust)	Lower limb	80	1	Intralesional MA or SSG	local	105
70	f	Localized Cutaneous	ITALY	OW	1	Dry crust	Trunk	70	1	Intralesional MA or SSG	local	105
23	f	Localized Cutaneous	SYRIA	OW	2	Ulcer (wet crust)	Upper limb	10	0	Intralesional MA or SSG	local	49
7	m	Localized Cutaneous	SENEGAL	OW	5	Ulcer (wet crust)	Upper limb	60	1	Liposomal amphotericin B	systemic	45
70	f	Localized Cutaneous	ALGERIA	OW	1	Ulcer (wet crust)	Hand	35	1	Liposomal amphotericin B	systemic	55
19	m	Localized Cutaneous	ECUADOR	NW	3	Ulcer (wet crust)	Lower limb	20	1	Liposomal amphotericin B	systemic	98
30	m	Localized Cutaneous	BOLIVIA	NW	2	Ulcer (wet crust)	Upper limb	18	1	Liposomal amphotericin B	systemic	125
10	m	Localized Cutaneous	SYRIA	OW	1	Ulcer (wet crust)	Head	35	1	Liposomal amphotericin B	systemic	108
57	m	Localized Cutaneous	SYRIA	OW	3	Papulo-nodular	Lower limb	4	0	Liposomal amphotericin B	systemic	52
29	f	Localized Cutaneous	BOLIVIA	NW	1	Ulcer (wet crust)	Lower limb	30	0	Liposomal amphotericin B	systemic	128
77	m	Localized Cutaneous	TUNISIA	OW	2	Ulcer (wet crust)	Lower limb	100	0	Liposomal amphotericin B	systemic	174
18	m	Localized Cutaneous	FRENCH GUIANA	NW	1	Ulcer (wet crust)	Lower limb	35	0	Liposomal amphotericin B	systemic	766
6	m	Localized Cutaneous	SYRIA	OW	8	Ulcer (wet crust)	Head	21	1	Liposomal amphotericin B	systemic	91
11	f	Localized Cutaneous	MAURITANIA	OW	4	Ulcer (wet crust)	Upper limb	15	1	Liposomal amphotericin B	systemic	68
24	m	Localized Cutaneous	IRAN	OW	2	Ulcer (wet crust)	Lower limb	40	1	Oral Fluconazole	systemic	74
12	m	Localized Cutaneous	SENEGAL	OW	6	Ulcer (wet crust)	Upper limb	40	1	Oral Fluconazole	systemic	65
49	m	Localized Cutaneous	TUNISIA	OW	5	Papulo-nodular	Head	80	1	Oral Fluconazole	systemic	48
5	f	Localized Cutaneous	ISRAEL	OW	6	Papulo-nodular	Lower limb	5	1	Oral Fluconazole	systemic	94
4	f	Localized Cutaneous	TUNISIA	OW	8	Ulcer (wet crust)	Lower limb	10	1	Oral Fluconazole	systemic	45
3	m	Localized Cutaneous	ALGERIA	OW	4	Dry crust	Head	30	1	Oral Fluconazole	systemic	59
4	f	Localized Cutaneous	SYRIA	OW	NA	Ulcer (wet crust)	Feet	50	1	Oral Fluconazole	systemic	79
26	f	Localized Cutaneous	SUDAN	OW	3	Ulcer (wet crust)	Head	20	1	Oral Fluconazole	systemic	80
9	m	Localized Cutaneous	ISRAEL	OW	1	Papulo-nodular	Head	15	1	Oral Fluconazole	systemic	94
5	m	Localized Cutaneous	TUNISIA	OW	1	Dry crust	Head	30	0	Oral Fluconazole	systemic	48
28	m	Localized Cutaneous	MEXICO	NW	2	Dry crust	Head	5	1	Oral Fluconazole	systemic	44
6	m	Localized Cutaneous	TUNISIA	OW	5	Ulcer (wet crust)	Lower limb	10	1	Oral Fluconazole	systemic	45
31	m	Localized Cutaneous	COSTA RICA	NW	5	Ulcer (wet crust)	Lower limb	60	1	Oral miltefosine	systemic	63
26	f	Localized Cutaneous	COSTA RICA	NW	2	Ulcer (wet crust)	Upper limb	50	1	Oral miltefosine	systemic	88
59	m	Localized Cutaneous	SPAIN	OW	3	Dry crust	Upper limb	60	1	Oral miltefosine	systemic	56
50	m	Localized Cutaneous	SPAIN	OW	1	Ulcer (wet crust)	Lower limb	5	1	Oral miltefosine	systemic	91
44	f	Localized Cutaneous	COSTA RICA	NW	2	Ulcer (wet crust)	Upper limb	42	1	Oral miltefosine	systemic	98
61	m	Localized Cutaneous	PERU	NW	1	Ulcer (wet crust)	Upper limb	30	1	Oral miltefosine	systemic	55
14	f	Localized Cutaneous	COSTA RICA	NW	2	Ulcer (wet crust)	Head	28	1	Oral miltefosine	systemic	46
49	m	Localized Cutaneous	COSTA RICA	NW	NA	Ulcer (wet crust)	Upper limb	50	0	Oral miltefosine	systemic	93
21	m	Localized Cutaneous	NICARAGUA	NW	2	Ulcer (wet crust)	Head	30	1	Oral miltefosine	systemic	161
10	f	Localized Cutaneous	SYRIA	OW	1	Dry crust	Head	50	1	Oral miltefosine	systemic	181
13	m	Localized Cutaneous	SYRIA	OW	1	Dry crust	Lower limb	25	1	Oral miltefosine	systemic	119
54	f	Localized Cutaneous	SPAIN	OW	1	Ulcer (wet crust)	Hand	20	1	Oral miltefosine	systemic	55
55	m	Localized Cutaneous	COSTA RICA	NW	4	Ulcer (wet crust)	Upper limb	55	1	Oral miltefosine	systemic	120
19	m	Localized Cutaneous	BOLIVIA	NW	4	Ulcer (wet crust)	Lower limb	50	0	Oral miltefosine	systemic	320
52	f	Localized Cutaneous	SPAIN	OW	NA	Squamous plaque	Head	40	1	Oral miltefosine	systemic	157
65	f	Localized Cutaneous	EGYPT	OW	1	NA	Hand	50	1	Oral miltefosine	systemic	99
64	m	Localized Cutaneous	SPAIN	OW	NA	Squamous plaque	Head	35	1	Oral miltefosine	systemic	61
25	f	Localized Cutaneous	TURKMENISTAN	OW	NA	Ulcer (wet crust)	Lower limb	55	1	Oral miltefosine	systemic	120
27	m	Localized Cutaneous	ITALY	OW	1	Ulcer (wet crust)	Head	50	1	Oral miltefosine	systemic	49
14	f	Localized Cutaneous	MOROCCO	OW	7	Squamous plaque	Head	40	1	Oral miltefosine	systemic	105
59	m	Localized Cutaneous	COSTA RICA	NW	7	Ulcer (wet crust)	Hand	45	1	Oral miltefosine	systemic	59
51	f	Localized Cutaneous	COSTA RICA	NW	1	Ulcer (wet crust)	Lower limb	55	1	Oral miltefosine	systemic	103
4	f	Localized Cutaneous	SYRIA	OW	1	Ulcer (wet crust)	Head	32	1	Oral miltefosine	systemic	189
8	m	Localized Cutaneous	PAKISTAN	OW	4	Papulo-nodular	Upper limb	NA	1	Oral miltefosine	systemic	56
72	m	Localized Cutaneous	PERU	NW	2	Ulcer (wet crust)	Lower limb	NA	0	Oral miltefosine	systemic	123
64	f	Localized Cutaneous	NAMIBIA	OW	1	Ulcer (wet crust)	Head	30	1	Oral miltefosine	systemic	185
48	f	Localized Cutaneous	PERU	NW	1	Papulo-nodular	Lower limb	NA	1	Oral miltefosine	systemic	51
26	m	Localized Cutaneous	COLOMBIA	NW	NA	Ulcer (wet crust)	Lower limb	50	0	Oral miltefosine	systemic	56
61	f	Localized Cutaneous	SPAIN	OW	2	Ulcer (wet crust)	Head	10	1	Oral miltefosine	systemic	52
54	m	Disseminated cutaneous leishmaniasis	MOROCCO	OW	13	Ulcer (wet crust)	Lower limb	62	1	Oral miltefosine	systemic	81
48	m	Localized Cutaneous	COSTA RICA	NW	2	Ulcer (wet crust)	Feet	60	1	Oral miltefosine	systemic	66
19	f	Localized Cutaneous	BOLIVIA	NW	NA	Ulcer (wet crust)	Upper limb	30	1	Oral miltefosine	systemic	65
62	f	Localized Cutaneous	SPAIN	OW	1	Dry crust	Head	40	1	Oral miltefosine	systemic	56
66	f	Localized Cutaneous	CYPRUS	OW	1	Ulcer (wet crust)	Lower limb	NA	1	Oral miltefosine	systemic	119
26	m	Localized Cutaneous	SUDAN	OW	2	Ulcer (wet crust)	Upper limb	35	1	Oral miltefosine	systemic	146
19	m	Localized Cutaneous	BRAZIL	NW	1	Ulcer (wet crust)	Upper limb	20	1	Oral miltefosine	systemic	63
52	m	Localized Cutaneous	COSTA RICA	NW	1	Ulcer (wet crust)	Upper limb	50	1	Oral miltefosine	systemic	67
49	m	Localized Cutaneous	ECUADOR	NW	6	Ulcer (wet crust)	Trunk	50	1	Oral miltefosine	systemic	67
55	m	Localized Cutaneous	ECUADOR	NW	10	Ulcer (wet crust)	Hand	30	1	Oral miltefosine	systemic	137
61	m	Localized Cutaneous	ISRAEL	OW	22	Ulcer (wet crust)	Upper limb	15	1	Oral miltefosine	systemic	99
29	m	Localized Cutaneous	FRENCH GUIANA	NW	3	Ulcer (wet crust)	Trunk	25	0	Oral miltefosine	systemic	87
17	f	Localized Cutaneous	COSTA RICA	NW	10	Ulcer (wet crust)	Trunk	30	1	Oral miltefosine	systemic	154
61	m	Localized Cutaneous	PAKISTAN	OW	1	Papulo-nodular	Head	NA	1	Oral miltefosine	systemic	63
28	m	Localized Cutaneous	BRAZIL	NW	3	Ulcer (wet crust)	Lower limb	30	1	Systemic meglumine antimoniate MA (Glucantime)	systemic	79
31	m	Localized Cutaneous	FRENCH GUIANA	NW	1	Ulcer (wet crust)	Lower limb	20	1	Systemic meglumine antimoniate MA (Glucantime)	systemic	78
20	f	Localized Cutaneous	PERU	NW	1	Dry crust	Head	20	1	Systemic meglumine antimoniate MA (Glucantime)	systemic	67
44	m	Localized Cutaneous	BOLIVIA	NW	2	Ulcer (wet crust)	Lower limb	40	1	Systemic meglumine antimoniate MA (Glucantime)	systemic	67
34	m	Localized Cutaneous	BOLIVIA	NW	1	Ulcer (wet crust)	Head	5	1	Systemic meglumine antimoniate MA (Glucantime)	systemic	183
31	m	Localized Cutaneous	PERU	NW	1	Ulcer (wet crust)	Lower limb	30	1	Systemic meglumine antimoniate MA (Glucantime)	systemic	132
37	m	Localized Cutaneous	BRAZIL	NW	1	Ulcer (wet crust)	Upper limb	20	1	Systemic meglumine antimoniate MA (Glucantime)	systemic	86
33	m	Localized Cutaneous	FRENCH GUIANA	NW	2	Ulcer (wet crust)	Lower limb	90	0	Systemic meglumine antimoniate MA (Glucantime)	systemic	126
25	m	Localized Cutaneous	BOLIVIA	NW	3	Ulcer (wet crust)	Lower limb	20	1	Systemic meglumine antimoniate MA (Glucantime)	systemic	109
30	f	Localized Cutaneous	BRAZIL	NW	1	Ulcer (wet crust)	Head	30	1	Systemic meglumine antimoniate MA (Glucantime)	systemic	88
29	m	Localized Cutaneous	BOLIVIA	NW	1	Ulcer (wet crust)	Lower limb	33	1	Systemic meglumine antimoniate MA (Glucantime)	systemic	60
25	m	Localized Cutaneous	BOLIVIA	NW	3	Ulcer (wet crust)	Upper limb	40	1	Systemic meglumine antimoniate MA (Glucantime)	systemic	118
27	f	Localized Cutaneous	ECUADOR	NW	1	Ulcer (wet crust)	Lower limb	30	1	Systemic meglumine antimoniate MA (Glucantime)	systemic	89
26	f	Localized Cutaneous	BOLIVIA	NW	1	Ulcer (wet crust)	Upper limb	40	0	Systemic meglumine antimoniate MA (Glucantime)	systemic	123
4	m	Localized Cutaneous	SYRIA	OW	1	Ulcer (wet crust)	Head	30	1	Systemic meglumine antimoniate MA (Glucantime)	systemic	140
57	m	Localized Cutaneous	SURINAME	NW	2	Ulcer (wet crust)	Lower limb	24	1	Systemic pentamidine isethionate	systemic	49
27	m	Localized Cutaneous	FRENCH GUIANA	NW	NA	Papulo-nodular	Trunk	22	1	Systemic pentamidine isethionate	systemic	56
30	m	Localized Cutaneous	FRENCH GUIANA	NW	NA	Ulcer (wet crust)	Hand	20	1	Systemic pentamidine isethionate	systemic	128
36	m	Localized Cutaneous	FRENCH GUIANA	NW	1	Ulcer (wet crust)	Lower limb	NA	1	Systemic pentamidine isethionate	systemic	44
43	m	Localized Cutaneous	FRENCH GUIANA	NW	1	Ulcer (wet crust)	Lower limb	50	1	Systemic pentamidine isethionate	systemic	47
32	m	Localized Cutaneous	FRENCH GUIANA	NW	1	Ulcer (wet crust)	Upper limb	10	0	Systemic pentamidine isethionate	systemic	43
22	f	Localized Cutaneous	SURINAME	NW	2	Ulcer (wet crust)	Upper limb	40	1	Systemic pentamidine isethionate	systemic	56
30	m	Localized Cutaneous	COSTA RICA	NW	1	Ulcer (wet crust)	Upper limb	140	1	Systemic pentamidine isethionate	systemic	44
30	f	Localized Cutaneous	COSTA RICA	NW	3	Ulcer (wet crust)	Upper limb	50	1	Systemic pentamidine isethionate	systemic	144
34	m	Localized Cutaneous	FRENCH GUIANA	NW	1	Ulcer (wet crust)	Upper limb	25	1	Systemic pentamidine isethionate	systemic	42
26	m	Localized Cutaneous	FRENCH GUIANA	NW	1	Ulcer (wet crust)	Upper limb	15	1	Systemic pentamidine isethionate	systemic	57
27	m	Localized Cutaneous	PERU	NW	1	Ulcer (wet crust)	Feet	20	1	Systemic sodium stibogluconate SSG (Pentostam)	systemic	61
65	m	Localized Cutaneous	BELIZE	NW	1	Others	Head	NA	1	Systemic sodium stibogluconate SSG (Pentostam)	systemic	52
32	m	Localized Cutaneous	BELIZE	NW	5	Ulcer (wet crust)	Neck and Scalp	NA	1	Systemic sodium stibogluconate SSG (Pentostam)	systemic	79
48	m	Localized Cutaneous	PERU	NW	1	Squamous plaque	Neck and Scalp	300	1	Systemic sodium stibogluconate SSG (Pentostam)	systemic	48
18	f	Localized Cutaneous	PERU	NW	1	Ulcer (wet crust)	Upper limb	NA	0	Systemic sodium stibogluconate SSG (Pentostam)	systemic	59
28	m	Localized Cutaneous	MEXICO	NW	2	Ulcer (wet crust)	Lower limb	40	1	Systemic sodium stibogluconate SSG (Pentostam)	systemic	48
45	m	Localized Cutaneous	TUNISIA	OW	1	Squamous plaque	Lower limb	NA	1	Systemic sodium stibogluconate SSG (Pentostam)	systemic	43
55	m	Localized Cutaneous	ETHIOPIA	OW	1	Squamous plaque	Head	NA	1	Systemic sodium stibogluconate SSG (Pentostam)	systemic	210
58	m	Localized Cutaneous	PERU	NW	3	Ulcer (wet crust)	Lower limb	NA	0	Systemic sodium stibogluconate SSG (Pentostam)	systemic	63
39	m	Localized Cutaneous	PERU	NW	1	Squamous plaque	Trunk	60	1	Systemic sodium stibogluconate SSG (Pentostam)	systemic	66
29	m	Localized Cutaneous	IRAN	OW	1	Papulo-nodular	Lower limb	40	1	Systemic sodium stibogluconate SSG (Pentostam)	systemic	64
37	m	Localized Cutaneous	PANAMA	NW	1	Dry crust	Hand	NA	1	Systemic sodium stibogluconate SSG (Pentostam)	systemic	162
65	m	Localized Cutaneous	SPAIN	OW	1	Ulcer (wet crust)	Upper limb	50	1	Systemic sodium stibogluconate SSG (Pentostam)	systemic	69
23	f	Localized Cutaneous	PERU	NW	2	Others	Lower limb	25	1	Systemic sodium stibogluconate SSG (Pentostam)	systemic	79
19	m	Localized Cutaneous	BELIZE	NW	1	Ulcer (wet crust)	Upper limb	NA	1	Systemic sodium stibogluconate SSG (Pentostam)	systemic	56
64	m	Localized Cutaneous	PERU	NW	1	Dry crust	Neck and Scalp	15	1	Systemic sodium stibogluconate SSG (Pentostam)	systemic	42
NA	m	Localized Cutaneous	PERU	NW	5	Ulcer (wet crust)	Upper limb	18	1	Systemic sodium stibogluconate SSG (Pentostam)	systemic	175
41	f	Localized Cutaneous	SPAIN	OW	2	Squamous plaque	Upper limb	4	1	Systemic sodium stibogluconate SSG (Pentostam)	systemic	63
30	m	Localized Cutaneous	COLOMBIA	NW	1	Dry crust	Lower limb	NA	1	Systemic sodium stibogluconate SSG (Pentostam)	systemic	161
49	m	Localized Cutaneous	GREECE	OW	12	Papulo-nodular	Lower limb	7	0	Topical paromomycin	local	91
4	f	Localized Cutaneous	SYRIA	OW	1	Ulcer (wet crust)	Head	13	1	Topical paromomycin	local	61
71	m	Localized Cutaneous	FRENCH GUIANA	NW	1	Ulcer (wet crust)	Trunk	20	1	Topical paromomycin	local	98
54	m	Localized Cutaneous	SPAIN	OW	3	Ulcer (wet crust)	Neck and Scalp	50	1	Topical paromomycin	local	100
3	m	Localized Cutaneous	MAURITANIA	OW	6	Ulcer (wet crust)	Head	12	1	Topical paromomycin	local	78
5	m	Localized Cutaneous	TUNISIA	OW	2	Ulcer (wet crust)	Head	10	1	Topical paromomycin	local	450
30	m	Localized Cutaneous	BOLIVIA	NW	2	Ulcer (wet crust)	Upper limb	39	0	Topical paromomycin	local	46
34	m	Localized Cutaneous	COSTA RICA	NW	2	Ulcer (wet crust)	Head	10	1	Topical paromomycin	local	107
23	f	Localized Cutaneous	ISRAEL	OW	1	Dry crust	Upper limb	16	1	Topical paromomycin	local	107
54	m	Localized Cutaneous	NC	OW	2	Ulcer (wet crust)	Upper limb	17	0	Wash lesion & wound dressing	local	110
1	f	Localized Cutaneous	TUNISIA	OW	1	Ulcer (wet crust)	Head	28	1	Wash lesion & wound dressing	local	112
53	f	Localized Cutaneous	FRENCH GUIANA	NW	7	Papulo-nodular	Upper limb	NA	1	Wash lesion & wound dressing	local	70
9	f	Localized Cutaneous	TUNISIA	OW	4	Ulcer (wet crust)	Upper limb	40	1	Wash lesion & wound dressing	local	62
66	m	Localized Cutaneous	MOROCCO	OW	3	Ulcer (wet crust)	Upper limb	13	1	Wash lesion & wound dressing	local	70
40	m	Localized Cutaneous	MOROCCO	OW	5	Ulcer (wet crust)	Head	15	1	Wash lesion & wound dressing	local	59
56	f	Localized Cutaneous	TUNISIA	OW	9	Ulcer (wet crust)	Lower limb	90	1	Wash lesion & wound dressing	local	91
17	m	Localized Cutaneous	SENEGAL	OW	4	Ulcer (wet crust)	Upper limb	55	1	Wash lesion & wound dressing	local	92
6	m	Localized Cutaneous	MOROCCO	OW	1	Squamous plaque	Head	NA	0	Wash lesion & wound dressing	local	61
81	m	Localized Cutaneous	ALGERIA	OW	3	Ulcer (wet crust)	Lower limb	40	1	Wash lesion & wound dressing	local	113
4	m	Localized Cutaneous	TUNISIA	OW	1	Papulo-nodular	Upper limb	30	1	Wash lesion & wound dressing	local	293
2	m	Localized Cutaneous	TUNISIA	OW	5	Dry crust	Upper limb	20	1	Wash lesion & wound dressing	local	90
8	f	Localized Cutaneous	ISRAEL	OW	1	Ulcer (wet crust)	Upper limb	25	0	Wash lesion & wound dressing	local	89
37	f	Localized Cutaneous	MOROCCO	OW	4	Papulo-nodular	Head	8	1	Wash lesion & wound dressing	local	59
28	f	Localized Cutaneous	NC	OW	1	Dry crust	Head	20	1	Wash lesion & wound dressing	local	84
1	m	Localized Cutaneous	MOROCCO	OW	5	Papulo-nodular	Head	6	1	Wash lesion & wound dressing	local	59
1	m	Localized Cutaneous	SPAIN	OW	1	Ulcer (wet crust)	Head	13	1	Wash lesion & wound dressing	local	145
62	f	Localized Cutaneous	FRANCE	OW	1	Squamous plaque	Lower limb	80	1	Wash lesion & wound dressing	local	110
1	f	Localized Cutaneous	ISRAEL	OW	1	Dry crust	Head	15	0	Wash lesion & wound dressing	local	66
70	m	Localized Cutaneous	MOROCCO	OW	3	Papulo-nodular	Hand	20	1	Wash lesion & wound dressing	local	117
55	m	Localized Cutaneous	SPAIN	OW	1	Scar	Upper limb	10	1	Other	local	71
24	m	Localized Cutaneous	NC	NW	4	Ulcer (wet crust)	Lower limb	70	1	Other	systemic	136
20	m	Localized Cutaneous	BELIZE	NW	1	Dry crust	Head	6	1	Wash lesion & wound dressing	local	63
3	f	Localized Cutaneous	ALGERIA	OW	1	Dry crust	Head	21	0	Other	local	61
